# Supplementary material for: Towards a Joint International Database: Alignment of SSR Marker Data for European Collections of Cherry Germplasm
Source: Plants (Basel). 2021 Jun 18;10(6):1243. doi: 10.3390/plants10061243 (PMC8235247; doi:10.3390/plants10061243)
Supplement: Supplementary file 1 [file plants-10-01243-s001.zip]

Archive with 6 entries (6 files):
- Supplementary Table Five corrected 17_06_21.xlsx
- Supplementary Table Four corrected 17_06_21.xlsx
- Supplementary Table One corrected 17_06_21.xlsx
- Supplementary Table Six corrected 17_06_21.xlsx
- Supplementary Table Three corrected 17_06_21.xlsx
- Supplementary Table Two corrected 17_06_21.xlsx
