# Supplementary material for: Towards a Joint International Database: Alignment of SSR Marker Data for European Collections of Cherry Germplasm
Source: Plants (Basel). 2021 Jun 18;10(6):1243. doi: 10.3390/plants10061243 (PMC8235247; doi:10.3390/plants10061243)
Supplement: Supplementary file 1 [file plants-10-01243-s001.zip › Supplementary Table Five corrected 17_06_21.xlsx]

## Sheet: Sheet1
Supplementary Table 5. Summary of final alignment factors and allele-specific adjustments across all alleles in national data
Locus	Country	Allele	Allele count	Final alignment factor	Majority support for alignment factor from comparisons (Supp. Table 2)	Allele-specific adjustments	Allele-specific adjustment based on comparison of unique/all entries or fraction of entries	Allele-specific adjustment notes	Outstanding query notes	Scored in ECPGR reference genotypes
EMPa002	Italy	105	19	0	Yes
EMPa002	Italy	107	185	0	Yes
EMPa002	Italy	117	1	0	Yes					Yes
EMPa002	Italy	121	1	0	Yes					Yes
EMPa002	Italy	123	2	0					Unresolved query suggests to adjust by 2, but adjust by 0 agrees with other datasets and is closer to original published scores	Yes
EMPa002	Italy	127	1	0	Yes
EMPa002	Italy	133	1	0	Yes					Yes
EMPa002	GB	111	194	-6	Yes
EMPa002	GB	112	5	-6
EMPa002	GB	113	285	-6	Yes
EMPa002	GB	117	1	-6	Yes
EMPa002	GB	121	2	-6
EMPa002	GB	123	1	-6
EMPa002	GB	127	4	-6	Yes
EMPa002	GB	129	4	-6					Unresolved query suggests to adjust by -4, but adjust by -6 agrees with other datasets and is closer to original published scores	Yes
EMPa002	GB	131	4	-6
EMPa002	GB	132	24	-6
EMPa002	GB	134	1	-6
EMPa002	GB	136	15	-6
EMPa002	GB	138	2	-6
EMPa002	GB	140	1	-6
EMPa002	GB	156	2	-6
EMPa002	GB	158	1	-6
EMPa002	GB	162	1	-6
EMPa002	GB	164	1	-6
EMPa002	France	103	82	2	Yes
EMPa002	France	105	182	2	Yes
EMPa002	France	121	1	2	Yes
EMPa002	France	124	1	1	Yes
EMPa002	France	128	2	1	Yes
EMPa002	Sweden	103	1	2		Yes	Unique/all	Adjusted by 2 based on unique entry
EMPa002	Sweden	105	25	0/2	Yes	Yes	Unique/all of Fraction	Adjusted by 2 when present as 103/105 based on unique entry
EMPa002	Sweden	107	42	0	Yes
EMPa002	Sweden	115	2	0	Yes
EMPa002	Sweden	117	4	0	Yes					Yes
EMPa002	Sweden	121	2	0	Yes					Yes
EMPa002	Sweden	123	2	0	Yes					Yes
EMPa002	Sweden	125	17	0	Yes
EMPa002	Sweden	129	4	0	Yes
EMPa002	Sweden	131	7	0
EMPa002	Sweden	133	1	0	Yes					Yes
EMPa002	Germany	98	3	1
EMPa002	Germany	104	256	1	Yes
EMPa002	Germany	106	304	1	Yes
EMPa002	Germany	108	1	1	Yes
EMPa002	Germany	109	3	1
EMPa002	Germany	110	2	1	Yes
EMPa002	Germany	111	2	1
EMPa002	Germany	113	1	1
EMPa002	Germany	115	8	1
EMPa002	Germany	121	5	1
EMPa002	Germany	123	10	1
EMPa002	Germany	125	40	1
EMPa002	Germany	127	1	1
EMPa002	Germany	129	15	1
EMPa002	Germany	131	7	1
EMPa002	Germany	133	1	1
CPSCT038	GB	183	1	1
CPSCT038	GB	185	8	1
CPSCT038	GB	187	249	1	Yes
CPSCT038	GB	189	99	1	Yes
CPSCT038	GB	197	1	1
CPSCT038	GB	199	6	0	Yes
CPSCT038	GB	201	96	0	Yes
CPSCT038	GB	203	3	0
CPSCT038	GB	207	1	0
CPSCT038	GB	208	1	0
CPSCT038	GB	215	1	0
CPSCT038	GB	218	1	-1		Yes	Unique/all	Adjusted by -1 based on unique entry		Yes
CPPCT022	Italy	230	1	-3		Yes	Unique/all	Adjusted by -3 based on unique entry		Yes
CPPCT022	Italy	250	148	-5	Yes
CPPCT022	Italy	252	2	-5	Yes					Yes
CPPCT022	Italy	258	112	-5	Yes
CPPCT022	Italy	260	8	-5	Yes
CPPCT022	Italy	262	3	-3		Yes	Fraction	Adjusted by -3 based on one example		Yes
CPPCT022	Italy	264	1	-3		Yes	Unique/all	Adjusted by -3 based on unique entry		Yes
CPPCT022	Italy	272	1	-5
CPPCT022	Italy	328	1	-5					Unresolved query suggests to adjust by -3 in agreement with Swedish dataset and closer to original published scores	Yes
CPPCT022	GB	228	5	-9
CPPCT022	GB	234	4	-9
CPPCT022	GB	248	1	-9
CPPCT022	GB	252	2	-9	Yes
CPPCT022	GB	254	213	-9	Yes
CPPCT022	GB	255	1	-10		Yes	Unique/all	Adjusted by -10 based on unique entry		Yes
CPPCT022	GB	256	2	-9	Yes
CPPCT022	GB	258	1	-9
CPPCT022	GB	260	2	-9
CPPCT022	GB	262	281	-9	Yes
CPPCT022	GB	263	1	-9
CPPCT022	GB	264	98	-9	Yes
CPPCT022	GB	265	15	-8		Yes	Fraction	Adjusted by -8 based on one example
CPPCT022	GB	266	29	-9	Yes
CPPCT022	GB	267	2	-8		Yes	Fraction	Adjusted by -8 based on one example
CPPCT022	GB	268	7	-9	Yes
CPPCT022	GB	269	1	-8		Yes	Unique/all	Adjusted by -8 based on unique entry		Yes
CPPCT022	GB	270	2	-9	Yes
CPPCT022	GB	275	4	-8		Yes	Fraction	Adjusted by -8 based on one example
CPPCT022	GB	276	3	-7		Yes	Fraction	Adjusted by -7 based on one example
CPPCT022	GB	278	10	-7		Yes	Fraction	Adjusted by -7 based on one example
CPPCT022	GB	279	2	-9
CPPCT022	GB	280	2	-9
CPPCT022	GB	281	1	-9
CPPCT022	GB	282	1	-9
CPPCT022	GB	284	1	-9
CPPCT022	GB	287	1	-9
CPPCT022	GB	290	4	-9
CPPCT022	GB	313	4	-9
CPPCT022	Switzerland	227	6	-8
CPPCT022	Switzerland	233	1	-8
CPPCT022	Switzerland	250	1	-7
CPPCT022	Switzerland	252	6	-7
CPPCT022	Switzerland	253	613	-8	Yes
CPPCT022	Switzerland	254	1	-7
CPPCT022	Switzerland	255	27	-8 or -10		Yes	Fraction	Adjusted 2018 samples by -10 based on one example from 2018
CPPCT022	Switzerland	256	1	-7
CPPCT022	Switzerland	257	12	-8
CPPCT022	Switzerland	258	3	-7
CPPCT022	Switzerland	259	1	-8
CPPCT022	Switzerland	260	472	-7	Yes
CPPCT022	Switzerland	261	4	-8	Yes
CPPCT022	Switzerland	262	402	-7	Yes
CPPCT022	Switzerland	263	9	-8 or -10		Yes	Fraction	Adjusted 2018 samples by -10 based on two examples from 2018, a third (non-2018 entry) agreed with main rule
CPPCT022	Switzerland	264	153	-7 or -9	Yes	Yes	No	Adjusted 2018 samples by -9 based on local knowledge
CPPCT022	Switzerland	266	15	-7 or -9		Yes	Fraction	Adjusted 2018 samples by -9 based on one example from 2018
CPPCT022	Switzerland	270	11	-7
CPPCT022	Switzerland	272	6	-7
CPPCT022	Switzerland	274	18	-7
CPPCT022	Switzerland	276	13	-7 or -9		Yes	No	Adjusted 2018 samples by -9 based on local knowledge
CPPCT022	Switzerland	280	1	-9		Yes	Unique/all	Adjusted by -9 based on unique entry from 2018
CPPCT022	Sweden	231	1	-4	Yes					Yes
CPPCT022	Sweden	243	1	-4
CPPCT022	Sweden	249	14	-4	Yes
CPPCT022	Sweden	250	5	-5	Yes
CPPCT022	Sweden	251	5	-4	Yes
CPPCT022	Sweden	255	2	-4
CPPCT022	Sweden	257	37	-4	Yes
CPPCT022	Sweden	259	2	-4	Yes
CPPCT022	Sweden	260	5	-3	Yes
CPPCT022	Sweden	262	3	-3	Yes
CPPCT022	Sweden	264	1	-3	Yes					Yes
CPPCT022	Sweden	270	1	-3	Yes
CPPCT022	Sweden	271	1	-2	Yes
CPPCT022	Sweden	273	3	-2	Yes
CPPCT022	Sweden	328	1	-3
CPPCT022	Germany	219	52	0
CPPCT022	Germany	225	53	0
CPPCT022	Germany	245	213	0	Yes
CPPCT022	Germany	247	11	0	Yes
CPPCT022	Germany	249	3	0	Yes
CPPCT022	Germany	251	5	0
CPPCT022	Germany	253	223	0	Yes
CPPCT022	Germany	255	89	0	Yes
CPPCT022	Germany	257	61	0	Yes
CPPCT022	Germany	259	17	0
CPPCT022	Germany	261	1	0
CPPCT022	Germany	263	2	0	Yes
CPPCT022	Germany	265	2	0
CPPCT022	Germany	267	5	0	Yes
CPPCT022	Germany	269	7	0	Yes
CPPCT022	Germany	271	9	0
CPPCT006	Italy	158	1	1
CPPCT006	Italy	168	1	1
CPPCT006	Italy	172	1	1	Yes					Yes
CPPCT006	Italy	174	1	1	Yes					Yes
CPPCT006	Italy	176	1	1	Yes					Yes
CPPCT006	Italy	178	2	1
CPPCT006	Italy	182	98	1	Yes
CPPCT006	Italy	184	2	1
CPPCT006	Italy	186	146	-1	Yes
CPPCT006	Italy	188	8	1	Yes
CPPCT006	Italy	192	1	1
CPPCT006	Italy	194	1	1
CPPCT006	Italy	196	19	1	Yes
CPPCT006	Italy	200	19	1	Yes
CPPCT006	Italy	204	1	1
CPPCT006	Italy	206	1	-1		Yes	Unique/all	Adjusted by -1 based on unique entry		Yes
CPPCT006	Italy	224	1	1
CPPCT006	GB	180	14	-7
CPPCT006	GB	181	1	-8		Yes	Unique/all	Adjusted by -8 based on unique entry		Yes
CPPCT006	GB	182	2	-7	Yes
CPPCT006	GB	186	19	-7
CPPCT006	GB	188	1	-7	Yes
CPPCT006	GB	189	13	-7
CPPCT006	GB	190	198	-7	Yes
CPPCT006	GB	191	4	-7
CPPCT006	GB	192	258	-7	Yes
CPPCT006	GB	194	17	-7	Yes
CPPCT006	GB	195	1	-7
CPPCT006	GB	196	2	-7
CPPCT006	GB	198	2	-7
CPPCT006	GB	200	14	-7	Yes
CPPCT006	GB	201	1	-7
CPPCT006	GB	204	141	-7	Yes
CPPCT006	GB	206	12	-7
CPPCT006	GB	208	89	-7	Yes
CPPCT006	GB	209	6	-8		Yes	Fraction	Adjusted by -8 based on two reference samples		Yes
CPPCT006	GB	210	1	-7
CPPCT006	GB	237	1	-7
CPPCT006	Switzerland	181	1	-7
CPPCT006	Switzerland	186	2	-5		Yes	Fraction	Adjusted by -5 based on one example
CPPCT006	Switzerland	188	6	-7
CPPCT006	Switzerland	189	1	-7
CPPCT006	Switzerland	190	464	-7	Yes
CPPCT006	Switzerland	192	512	-7	Yes
CPPCT006	Switzerland	194	24	-7
CPPCT006	Switzerland	198	3	-7
CPPCT006	Switzerland	200	30	-7
CPPCT006	Switzerland	204	359	-7	Yes
CPPCT006	Switzerland	206	4	-7
CPPCT006	Switzerland	208	449	-7	Yes
CPPCT006	Sweden	173	4	0	Yes
CPPCT006	Sweden	175	2	0	Yes					Yes
CPPCT006	Sweden	177	1	0	Yes					Yes
CPPCT006	Sweden	179	10	2		Yes	Fraction	Adjusted by 2 based on two examples
CPPCT006	Sweden	181	2	0	Yes
CPPCT006	Sweden	183	31	0	Yes
CPPCT006	Sweden	185	32	0	Yes
CPPCT006	Sweden	187	2	0	Yes
CPPCT006	Sweden	189	6	0
CPPCT006	Sweden	193	3	0	Yes
CPPCT006	Sweden	198	2	-1	Yes
CPPCT006	Sweden	200	3	-1
CPPCT006	Sweden	202	11	-1	Yes
CPPCT006	Sweden	204	1	-1
CPPCT006	Sweden	206	1	-1	Yes
CPPCT006	Germany	173	22	0
CPPCT006	Germany	175	1	0
CPPCT006	Germany	177	2	0	Yes
CPPCT006	Germany	179	37	0
CPPCT006	Germany	181	3	0	Yes
CPPCT006	Germany	183	151	0	Yes
CPPCT006	Germany	185	218	0	Yes
CPPCT006	Germany	187	12	0	Yes
CPPCT006	Germany	189	7	0
CPPCT006	Germany	191	5	0	Yes
CPPCT006	Germany	193	13	0
CPPCT006	Germany	195	1	0
CPPCT006	Germany	196	1	0
CPPCT006	Germany	197	111	0	Yes
CPPCT006	Germany	199	3	0	Yes
CPPCT006	Germany	201	147	0	Yes
CPPCT006	Germany	203	2	0	Yes
CPPCT006	Germany	205	1	0	Yes
BPPCT034	GB	207	2	-3
BPPCT034	GB	211	8	-3
BPPCT034	GB	212	1	-3	Yes
BPPCT034	GB	217	1	-3
BPPCT034	GB	219	15	-3
BPPCT034	GB	220	1	-3
BPPCT034	GB	221	6	-3
BPPCT034	GB	222	2	-3
BPPCT034	GB	224	101	-3	Yes
BPPCT034	GB	225	1	-3
BPPCT034	GB	226	37	-3	Yes
BPPCT034	GB	227	4	-3
BPPCT034	GB	228	3	-3	Yes
BPPCT034	GB	229	13	-3
BPPCT034	GB	230	11	-3
BPPCT034	GB	231	2	-3
BPPCT034	GB	233	1	-3
BPPCT034	GB	234	108	-3	Yes
BPPCT034	GB	235	1	-3
BPPCT034	GB	236	42	-3	Yes
BPPCT034	GB	240	2	-3
BPPCT034	GB	241	1	-3
BPPCT034	GB	244	26	-3	Yes
BPPCT034	GB	246	1	-5		Yes	Unique/all	Adjusted by -5 based on unique entry
BPPCT034	GB	248	3	-3
BPPCT034	GB	252	1	-5		Yes	Unique/all	Adjusted by -5 based on unique entry
BPPCT034	GB	254	1	-3
BPPCT034	GB	255	1	-3
BPPCT034	GB	256	3	-3
BPPCT034	GB	257	10	-3	Yes
BPPCT034	GB	258	185	-4	Yes
BPPCT034	GB	260	8	-4	Yes
BPPCT034	France	211	3	2
BPPCT034	France	215	1	2	Yes
BPPCT034	France	217	1	2	Yes
BPPCT034	France	219	75	2	Yes
BPPCT034	France	221	3	2	Yes
BPPCT034	France	225	6	2	Yes
BPPCT034	France	229	46	2	Yes
BPPCT034	France	231	30	2	Yes
BPPCT034	France	239	9	2	Yes
BPPCT034	France	243	2	1	Yes
BPPCT034	France	251	15	1	Yes
BPPCT034	France	253	137	1	Yes
BPPCT034	France	255	7	1	Yes
EMPaS02	Italy	129	2	3	Yes
EMPaS02	Italy	131	3	3	Yes					Yes
EMPaS02	Italy	135	42	3	Yes
EMPaS02	Italy	139	39	3	Yes				Unresolved query, reference sample suggests to adjust by 4	Yes
EMPaS02	Italy	141	52	3	Yes
EMPaS02	Italy	143	42	3	Yes
EMPaS02	Italy	145	70	4	Yes
EMPaS02	Italy	147	88	4	Yes
EMPaS02	Italy	149	1	4
EMPaS02	Italy	151	1	4
EMPaS02	Italy	159	2	4	Yes					Yes
EMPaS02	Italy	161	1	2		Yes	Unique/all	Adjusted by 2 based on unique entry		Yes
EMPaS02	Italy	189	1	3		Yes	Unique/all	Adjusted by 3 based on unique entry		Yes
EMPaS02	GB	112	1	0
EMPaS02	GB	115	1	0
EMPaS02	GB	118	2	0
EMPaS02	GB	124	1	0
EMPaS02	GB	127	1	0
EMPaS02	GB	134	19	0	Yes
EMPaS02	GB	135	2	-1		Yes	Fraction	Adjusted by -1 based on one example		Yes
EMPaS02	GB	138	47	0	Yes
EMPaS02	GB	139	59	-1		Yes	Fraction	Adjusted by -1 based on four examples (two of them independent UK duplicates)
EMPaS02	GB	140	7	0
EMPaS02	GB	141	23	0
EMPaS02	GB	142	182	0	Yes
EMPaS02	GB	143	1	1		Yes	Unique/all	Adjusted by 1 based on unique entry		Yes
EMPaS02	GB	144	56	0	Yes
EMPaS02	GB	145	3	0
EMPaS02	GB	146	5	0
EMPaS02	GB	147	123	0	Yes
EMPaS02	GB	148	8	1		Yes	Fraction	Adjusted by 1 based on two reference samples		Yes
EMPaS02	GB	149	83	0	Yes
EMPaS02	GB	150	1	0
EMPaS02	GB	151	109	0	Yes
EMPaS02	GB	153	1	0
EMPaS02	France	133	2	1	Yes
EMPaS02	France	137	49	1	Yes
EMPaS02	France	141	110	1	Yes
EMPaS02	France	143	24	1	Yes
EMPaS02	France	145	55	2	Yes
EMPaS02	France	147	42	2	Yes
EMPaS02	France	149	55	2	Yes
EMPaS02	Switzerland	137	1	-4
EMPaS02	Switzerland	138	1	-4
EMPaS02	Switzerland	142	122	-4	Yes
EMPaS02	Switzerland	144	2	-4	Yes
EMPaS02	Switzerland	145	1	-4
EMPaS02	Switzerland	146	634	-4	Yes
EMPaS02	Switzerland	148	222	-4	Yes
EMPaS02	Switzerland	150	3	-4
EMPaS02	Switzerland	151	218	-4
EMPaS02	Switzerland	153	338	-4	Yes
EMPaS02	Switzerland	155	368	-4	Yes
EMPaS02	Germany	130	5	4	Yes
EMPaS02	Germany	134	76	4	Yes
EMPaS02	Germany	136	16	4
EMPaS02	Germany	138	247	4	Yes
EMPaS02	Germany	140	37	4	Yes
EMPaS02	Germany	142	76	5	Yes
EMPaS02	Germany	144	116	5	Yes
EMPaS02	Germany	146	96	5	Yes
PAV-Rf-SSR	GB	348	1	-3
PAV-Rf-SSR	GB	349	21	-3	Yes
PAV-Rf-SSR	GB	353	36	-3	Yes
PAV-Rf-SSR	GB	354	1	-3
PAV-Rf-SSR	GB	355	130	-3	Yes
PAV-Rf-SSR	GB	357	57	-3	Yes
PAV-Rf-SSR	GB	359	43	-3	Yes
BPPCT037	Italy	120	2	1		Yes	Fraction	Adjusted by 1 based on one reference sample but unresolved query as Sweden calls as 120	Adjusted by 1 based on one reference sample but unresolved query as Sweden calls as 120	Yes
BPPCT037	Italy	126	4	1		Yes	Fraction	Adjusted by 1 based on two reference samples but unresolved query as Sweden calls as 126	Adjusted by 1 based on two reference samples but unresolved query as Sweden calls as 126	Yes
BPPCT037	Italy	132	2	0					Unresolved query suggests to adjust by 2 but adjust by 0 agrees with others	Yes
BPPCT037	Italy	134	8	0
BPPCT037	Italy	138	86	0	Yes
BPPCT037	Italy	140	67	0	Yes
BPPCT037	Italy	142	3	0
BPPCT037	Italy	144	48	2	Yes
BPPCT037	Italy	152	73	0	Yes
BPPCT037	Italy	154	13	0	Yes
BPPCT037	Italy	156	1	0
BPPCT037	Italy	162	14	0	Yes
BPPCT037	Italy	164	3	0					Single example suggests -2 but raises potential query in national data
BPPCT037	Italy	172	2	0					Unresolved query suggests to adjust by -2 but potentially null allele?	Yes
BPPCT037	GB	132	1	-8
BPPCT037	GB	134	24	-7		Yes	Fraction	Adjusted by -7 based on one reference sample		Yes
BPPCT037	GB	135	6	-9
BPPCT037	GB	136	2	-8
BPPCT037	GB	139	6	-9
BPPCT037	GB	140	4	-8					Unresolved query suggests to adjust by -6 but adjust by -8 agrees with others	Yes
BPPCT037	GB	141	1	-9
BPPCT037	GB	142	44	-8	Yes
BPPCT037	GB	143	6	-9
BPPCT037	GB	144	1	-8
BPPCT037	GB	146	9	-8	Yes
BPPCT037	GB	147	122	-9	Yes
BPPCT037	GB	148	26	-8	Yes
BPPCT037	GB	149	158	-9	Yes
BPPCT037	GB	151	25	-9
BPPCT037	GB	152	1	-8
BPPCT037	GB	153	151	-7	Yes
BPPCT037	GB	154	1	-8
BPPCT037	GB	155	1	-7
BPPCT037	GB	157	1	-7
BPPCT037	GB	158	4	-8
BPPCT037	GB	159	141	-7	Yes
BPPCT037	GB	161	38	-7	Yes
BPPCT037	GB	164	2	-8
BPPCT037	GB	165	3	-7
BPPCT037	GB	166	2	-8
BPPCT037	GB	167	2	-5		Yes	Fraction	Adjusted by -5 based on one reference sample		Yes
BPPCT037	GB	168	1	-8
BPPCT037	GB	169	2	-7
BPPCT037	GB	172	2	-8
BPPCT037	GB	178	1	-8	Yes
BPPCT037	GB	179	1	-7
BPPCT037	Switzerland	134	19	-8
BPPCT037	Switzerland	135	11	-8	Yes
BPPCT037	Switzerland	137	1	-8
BPPCT037	Switzerland	142	52	-6	Yes				Unresolved query suggests to adjust by -8
BPPCT037	Switzerland	143	1	-9
BPPCT037	Switzerland	146	2	-9
BPPCT037	Switzerland	147	301	-9	Yes
BPPCT037	Switzerland	148	1	-9
BPPCT037	Switzerland	149	176	-9	Yes
BPPCT037	Switzerland	151	56	-7	Yes
BPPCT037	Switzerland	153	644	-7	Yes
BPPCT037	Switzerland	155	4	-7
BPPCT037	Switzerland	157	37	-7	Yes
BPPCT037	Switzerland	159	548	-7	Yes
BPPCT037	Switzerland	161	53	-7
BPPCT037	Switzerland	169	1	-7
BPPCT037	Switzerland	171	1	-7
BPPCT037	Switzerland	177	1	-7
BPPCT037	Sweden	117	1	1
BPPCT037	Sweden	120	1	1		Yes	Unique/all	Adjusted by 1 based on unique entry but unresolved query as adjust by 0 agrees with Italy	Adjusted by 1 based on unique entry but unresolved query as adjust by 0 agrees with Italy	Yes
BPPCT037	Sweden	126	12	1	Yes
BPPCT037	Sweden	128	3	0
BPPCT037	Sweden	132	8	0					Unresolved query suggests to adjust by 2 but adjust by 0 agrees with others	Yes
BPPCT037	Sweden	134	5	0	Yes
BPPCT037	Sweden	138	4	0	Yes
BPPCT037	Sweden	139	7	-1		Yes	Fraction	Adjusted by -1 based on 2 reference samples		Yes
BPPCT037	Sweden	140	17	0	Yes
BPPCT037	Sweden	141	1	1
BPPCT037	Sweden	143	8	1	Yes
BPPCT037	Sweden	145	19	1	Yes
BPPCT037	Sweden	146	6	2		Yes	Fraction	Adjusted by 2 based on one example
BPPCT037	Sweden	148	1	0
BPPCT037	Sweden	152	13	0	Yes
BPPCT037	Sweden	154	15	0	Yes					Yes
BPPCT037	Sweden	156	2	0
BPPCT037	Sweden	157	2	-1		Yes	Unique/all	Adjusted by -1 based on both examples
BPPCT037	Sweden	159	1	1
BPPCT037	Sweden	165	3	1
BPPCT037	Germany	124	1	2
BPPCT037	Germany	126	32	2
BPPCT037	Germany	130	14	2
BPPCT037	Germany	132	10	2	Yes
BPPCT037	Germany	134	69	2	Yes				Unresolved query suggests to possibly adjust to 0
BPPCT037	Germany	136	1	0	Yes
BPPCT037	Germany	138	128	0	Yes
BPPCT037	Germany	140	102	0	Yes
BPPCT037	Germany	142	22	0
BPPCT037	Germany	144	192	2	Yes
BPPCT037	Germany	146	5	2
BPPCT037	Germany	148	2	2	Yes
BPPCT037	Germany	150	136	2	Yes
BPPCT037	Germany	152	25	2	Yes
BPPCT037	Germany	154	8	2
BPPCT037	Germany	156	2	2
BPPCT037	Germany	158	3	2
BPPCT037	Germany	160	3	2
BPPCT037	Germany	162	4	2
BPPCT037	Germany	168	3	2	Yes
EMPaS06	Italy	161	2	0
EMPaS06	Italy	199	1	1		Yes	Unique/all	Adjusted by 1 based on unique entry
EMPaS06	Italy	201	4	2		Yes	Fraction	Adjusted by 2 based on one example
EMPaS06	Italy	203	69	0	Yes
EMPaS06	Italy	205	25	0	Yes
EMPaS06	Italy	207	124	0	Yes
EMPaS06	Italy	209	1	0	Yes					Yes
EMPaS06	Italy	211	1	0	Yes					Yes
EMPaS06	Italy	213	3	0
EMPaS06	Italy	215	4	-2		Yes	Fraction	Adjusted by -2 based on three examples		Yes
EMPaS06	Italy	217	2	0	Yes
EMPaS06	Italy	219	15	0	Yes
EMPaS06	Italy	221	47	0	Yes
EMPaS06	Italy	223	54	0	Yes
EMPaS06	Italy	227	1	0	Yes
EMPaS06	GB	208	2	-7
EMPaS06	GB	209	7	-8
EMPaS06	GB	210	196	-7	Yes
EMPaS06	GB	211	1	-8
EMPaS06	GB	212	100	-7	Yes
EMPaS06	GB	214	109	-7	Yes
EMPaS06	GB	218	2	-7	Yes
EMPaS06	GB	220	1	-7
EMPaS06	GB	221	4	-8	Yes
EMPaS06	GB	222	2	-9		Yes	Fraction	Adjusted by -9 based on one example
EMPaS06	GB	224	54	-7	Yes
EMPaS06	GB	225	31	-8	Yes
EMPaS06	GB	226	60	-7	Yes
EMPaS06	GB	227	41	-6		Yes	Fraction	Adjusted by -6 based on one reference sample but unresolved query as only other example suggests to adjust by -8	Adjusted by -6 based on one reference sample but unresolved query as only other example suggests to adjust by -8	Yes
EMPaS06	GB	228	28	-7	Yes
EMPaS06	GB	229	24	-8	Yes
EMPaS06	GB	230	6	-7	Yes
EMPaS06	GB	231	15	-8	Yes
EMPaS06	GB	235	49	-8	Yes
EMPaS06	GB	237	5	-8
EMPaS06	GB	241	1	-8
EMPaS06	GB	243	3	-8
EMPaS06	GB	244	1	-7
EMPaS06	GB	245	1	-8
EMPaS06	GB	249	1	-8
EMPaS06	GB	259	1	-8
EMPaS06	France	199	1	2
EMPaS06	France	201	72	2	Yes
EMPaS06	France	203	61	2	Yes
EMPaS06	France	205	73	2	Yes
EMPaS06	France	213	1	0		Yes	Unique/all	Retained as scored based on unique entry
EMPaS06	France	215	37	2	Yes
EMPaS06	France	217	43	2	Yes
EMPaS06	France	219	16	2	Yes
EMPaS06	France	221	14	2	Yes
EMPaS06	France	225	12	2	Yes
EMPaS06	Switzerland	210	232	-7	Yes
EMPaS06	Switzerland	212	246	-7	Yes
EMPaS06	Switzerland	214	523	-7	Yes
EMPaS06	Switzerland	220	5	-7
EMPaS06	Switzerland	223	1	-7
EMPaS06	Switzerland	224	376	-7	Yes
EMPaS06	Switzerland	225	3	-6		Yes	Fraction	Adjusted by -6 based on one example
EMPaS06	Switzerland	226	137	-7	Yes
EMPaS06	Switzerland	227	1	-6		Yes	Unique/all	Adjusted by -6 based on unique entry
EMPaS06	Switzerland	228	303	-7	Yes
EMPaS06	Switzerland	230	21	-7	Yes
EMPaS06	Switzerland	232	1	-7
EMPaS06	Switzerland	234	31	-7
EMPaS06	Germany	200	1	3		Yes	Unique/all	Adjusted by 3 based on unique entry
EMPaS06	Germany	201	164	2	Yes
EMPaS06	Germany	202	4	1
EMPaS06	Germany	203	100	2	Yes
EMPaS06	Germany	204	3	3		Yes	Fraction	Adjusted by 3 based on one example
EMPaS06	Germany	205	109	2	Yes
EMPaS06	Germany	210	3	1
EMPaS06	Germany	212	3	1	Yes
EMPaS06	Germany	214	1	3		Yes	Unique/all	Adjusted by 3 based on unique entry
EMPaS06	Germany	216	88	1	Yes
EMPaS06	Germany	218	95	1	Yes
EMPaS06	Germany	220	68	1	Yes
EMPaS06	Germany	222	7	1	Yes
EMPaS06	Germany	224	2	1
EMPaS06	Germany	226	37	1	Yes
EMPaS12	Italy	112	1	-2		Yes	Unique/all	Adjusted by -2 based on unique entry		Yes
EMPaS12	Italy	115	2	-3	Yes					Yes
EMPaS12	Italy	126	26	-3	Yes
EMPaS12	Italy	128	2	-3					Unresolved query suggests to adjust by -5 but other entry already has 126 allele adjusted to 123	Yes
EMPaS12	Italy	130	1	-3					Unresolved query suggests to adjust by -5 based on unique entry and shared with unresolved query on 128	Yes
EMPaS12	Italy	140	67	-3	Yes
EMPaS12	Italy	142	63	-3	Yes
EMPaS12	Italy	144	7	-3
EMPaS12	Italy	149	127	-3	Yes
EMPaS12	Italy	151	74	-3	Yes
EMPaS12	Italy	153	7	-3
EMPaS12	Italy	157	2	-2		Yes	Fraction	Adjusted by -2 based on one example
EMPaS12	Italy	160	1	-3	Yes
EMPaS12	GB	100	2	1
EMPaS12	GB	101	21	1
EMPaS12	GB	108	2	1
EMPaS12	GB	109	8	1	Yes
EMPaS12	GB	110	2	2		Yes	Fraction	Adjusted by 2 based on one example although potential query based on other entry	Adjusted by 2 based on one example although potential query based on other entry	Yes
EMPaS12	GB	111	5	1	Yes
EMPaS12	GB	112	2	1
EMPaS12	GB	113	11	1
EMPaS12	GB	114	15	1
EMPaS12	GB	115	9	1
EMPaS12	GB	116	1	1
EMPaS12	GB	118	1	1
EMPaS12	GB	122	35	1	Yes
EMPaS12	GB	126	1	1
EMPaS12	GB	129	4	1
EMPaS12	GB	136	175	1	Yes
EMPaS12	GB	137	2	2		Yes	Unique/all	Adjusted by 2 based on unique entry (scored twice)		Yes
EMPaS12	GB	138	170	1	Yes
EMPaS12	GB	143	1	1
EMPaS12	GB	145	208	1	Yes
EMPaS12	GB	147	110	1	Yes
EMPaS12	France	124	8	-1	Yes
EMPaS12	France	138	73	-1	Yes
EMPaS12	France	140	54	-1	Yes
EMPaS12	France	146	117	0	Yes
EMPaS12	France	148	53	0	Yes
EMPaS12	France	154	1	1		Yes	Unique/all	Adjusted by 1 based on unique entry
EMPaS12	Switzerland	106	6	-7
EMPaS12	Switzerland	108	1	-7
EMPaS12	Switzerland	109	20	-7
EMPaS12	Switzerland	116	1	-7
EMPaS12	Switzerland	121	2	-5		Yes	Fraction	Adjusted by -5 based on one example
EMPaS12	Switzerland	122	1	-7
EMPaS12	Switzerland	130	271	-7	Yes
EMPaS12	Switzerland	142	1	-7
EMPaS12	Switzerland	144	146	-7	Yes
EMPaS12	Switzerland	146	587	-7	Yes
EMPaS12	Switzerland	153	545	-7	Yes
EMPaS12	Switzerland	155	268	-7	Yes
EMPaS12	Sweden	100	1	2		Yes	Unique/all	Adjusted by 2 based on unique entry
EMPaS12	Sweden	102	13	0	Yes
EMPaS12	Sweden	109	1	1		Yes	Unique/all	Adjusted by 1 based on unique entry		Yes
EMPaS12	Sweden	110	1	0
EMPaS12	Sweden	112	1	0	Yes					Yes
EMPaS12	Sweden	116	5	0	Yes
EMPaS12	Sweden	123	2	0	Yes					Yes
EMPaS12	Sweden	137	10	0	Yes
EMPaS12	Sweden	138	1	1		Yes	Unique/all	Adjusted by 1 based on unique entry		Yes
EMPaS12	Sweden	139	38	0	Yes				Unresolved query suggests to adjust by -2 based on one reference sample but ten other examples suggest to adjust by 0	Yes
EMPaS12	Sweden	141	1	0					Unresolved query suggests to adjust by -2 based on unique reference sample, but is linked to the unresolved query on 139	Yes
EMPaS12	Sweden	145	29	1		Yes	Fraction	Adjusted by 1 based on three reference samples and four other examples		Yes
EMPaS12	Sweden	148	8	0	Yes
EMPaS12	Germany	100	35	2
EMPaS12	Germany	102	1	2
EMPaS12	Germany	108	14	2
EMPaS12	Germany	113	21	2
EMPaS12	Germany	115	19	2
EMPaS12	Germany	117	2	3		Yes	Fraction	Adjusted by 3 based on one example
EMPaS12	Germany	121	26	2	Yes
EMPaS12	Germany	135	130	2	Yes
EMPaS12	Germany	137	206	2	Yes
EMPaS12	Germany	143	169	3	Yes
EMPaS12	Germany	145	117	3	Yes
EMPaS14	GB	175	6	-9
EMPaS14	GB	176	28	-8		Yes	Fraction	Adjusted by -8 based on one reference sample		Yes
EMPaS14	GB	177	2	-9
EMPaS14	GB	180	1	-9
EMPaS14	GB	181	30	-9
EMPaS14	GB	182	9	-9
EMPaS14	GB	184	1	-8		Yes	Unique/all	Adjusted by -8 based on unique entry		Yes
EMPaS14	GB	186	1	-8		Yes	Unique/all	Adjusted by -8 based on unique entry		Yes
EMPaS14	GB	188	1	-9
EMPaS14	GB	190	2	-9
EMPaS14	GB	191	2	-7	Yes
EMPaS14	GB	192	1	-9
EMPaS14	GB	194	1	-9
EMPaS14	GB	196	5	-9
EMPaS14	GB	198	2	-9
EMPaS14	GB	202	1	-9
EMPaS14	GB	205	3	-9
EMPaS14	GB	206	342	-9	Yes
EMPaS14	GB	207	1	-9
EMPaS14	GB	208	225	-9	Yes
EMPaS14	GB	220	81	-9	Yes
EMPaS14	GB	221	25	-10	Yes
EMPaS14	GB	248	1	-9
EMPaS14	France	164	2	4		Yes	Fraction	Adjusted by 4 based on one example
EMPaS14	France	166	1	4		Yes	Unique/all	Adjusted by 4 based on unique entry
EMPaS14	France	174	1	2		Yes	Unique/all	Adjusted by 2 based on unique entry
EMPaS14	France	194	157	3	Yes
EMPaS14	France	196	131	3	Yes
EMPaS14	France	208	57	3	Yes
EMPaS14	Switzerland	176	12	-8		Yes	Fraction	Adjusted by -8 based on one example
EMPaS14	Switzerland	182	14	-8		Yes	Fraction	Adjusted by -8 based on one example
EMPaS14	Switzerland	192	2	-9
EMPaS14	Switzerland	206	801	-9	Yes
EMPaS14	Switzerland	208	600	-9	Yes
EMPaS14	Switzerland	210	1	-9
EMPaS14	Switzerland	218	2	-9
EMPaS14	Switzerland	220	157	-9	Yes
EMPaS14	Switzerland	221	11	-10		Yes	Fraction	Adjusted by -10 based on two examples
EMPaS14	Germany	166	49	1
EMPaS14	Germany	172	58	1
EMPaS14	Germany	182	1	2		Yes	Unique/all	Adjusted by 2 based on unique entry
EMPaS14	Germany	192	2	1
EMPaS14	Germany	196	286	1	Yes
EMPaS14	Germany	198	202	1	Yes
EMPaS14	Germany	210	92	1	Yes
EMPaS14	Germany	212	1	1
EMPa004	GB	170	6	-4
EMPa004	GB	176	32	-4
EMPa004	GB	180	3	-4
EMPa004	GB	182	2	-4
EMPa004	GB	184	3	-4
EMPa004	GB	188	59	-4	Yes
EMPa004	GB	190	274	-4	Yes
EMPa004	GB	192	2	-4
EMPa004	GB	194	42	-4	Yes
EMPa004	GB	196	162	-4	Yes
EMPa004	GB	198	178	-4	Yes
EMPa004	GB	200	11	-4
EMPa004	GB	201	1	-4
EMPa004	GB	204	2	-4
EMPa004	GB	211	1	-5	Yes
EMPa004	France	166	1	6	Yes
EMPa004	France	170	1	6
EMPa004	France	178	12	6	Yes
EMPa004	France	180	121	6	Yes
EMPa004	France	184	2	6	Yes
EMPa004	France	186	113	6	Yes
EMPa004	France	188	104	6	Yes
EMPa004	France	190	5	6	Yes
EMPa018	GB	86	27	-3	Yes
EMPa018	GB	96	4	-3	Yes
EMPa018	GB	100	1	-3
EMPa018	GB	102	328	-3	Yes
EMPa018	GB	104	9	-3	Yes
EMPa018	GB	106	77	-3	Yes
EMPa018	GB	108	32	-3	Yes
EMPa018	GB	110	48	-3	Yes
EMPa018	GB	114	117	-3	Yes
EMPa018	GB	115	2	-3
EMPa018	GB	116	3	-3	Yes
EMPa018	GB	117	2	-3
EMPa018	GB	122	1	-3	Yes
EMPa018	France	78	5	5	Yes
EMPa018	France	92	1	5	Yes
EMPa018	France	94	148	5	Yes
EMPa018	France	98	77	5	Yes
EMPa018	France	100	26	5	Yes
EMPa018	France	102	22	5	Yes
EMPa018	France	106	39	5	Yes
EMPa018	France	108	1	5	Yes
EMPa018	France	114	1	5	Yes
EMPa017	Italy	223	1	3	Yes					Yes
EMPa017	Italy	225	1	3	Yes					Yes
EMPa017	Italy	226	2	2		Yes	Unique/all	Adjusted by 2 based on both reference samples		Yes
EMPa017	Italy	231	1	3	Yes					Yes
EMPa017	Italy	235	37	3	Yes
EMPa017	Italy	237	3	3
EMPa017	Italy	239	16	3
EMPa017	Italy	241	180	3	Yes				Unresolved query suggests to adjust by 1 based on four entries in reference standards and one other example, but 20 samples suggest adjust by 3	Yes
EMPa017	Italy	243	46	3	Yes
EMPa017	Italy	245	2	1		Yes	Fraction	Adjusted by 1 based on one example		Yes
EMPa017	GB	222	4	-6
EMPa017	GB	228	1	-6
EMPa017	GB	230	1	-6
EMPa017	GB	231	1	-5	Yes
EMPa017	GB	233	16	-5	Yes
EMPa017	GB	234	4	-6	Yes
EMPa017	GB	235	3	-5
EMPa017	GB	236	1	-6
EMPa017	GB	237	24	-5
EMPa017	GB	238	1	-6
EMPa017	GB	239	2	-5	Yes
EMPa017	GB	241	1	-5
EMPa017	GB	243	21	-5	Yes
EMPa017	GB	244	9	-6	Yes
EMPa017	GB	247	13	-5	Yes
EMPa017	GB	248	12	-6	Yes
EMPa017	GB	249	227	-5	Yes				Unresolved query suggests adjust by -7 based on six reference samples but 14 others suggest adjust by -5	Yes
EMPa017	GB	250	142	-6	Yes				Unresolved query suggests to adjust by -8 based on five reference samples but 13 others suggest adjust by -5	Yes
EMPa017	GB	251	89	-5	Yes
EMPa017	GB	252	19	-6	Yes
EMPa017	GB	253	13	-5					Unresolved query suggests -7 based on repeated reference sample, but is linked to other query at 249	Yes
EMPa017	GB	254	2	-4	Yes
EMPa017	GB	255	1	-5
EMPa017	GB	257	1	-5
EMPa017	France	228	3	4	Yes
EMPa017	France	234	13	4	Yes
EMPa017	France	236	1	4	Yes
EMPa017	France	238	19	4	Yes
EMPa017	France	240	184	4	Yes
EMPa017	France	242	26	4	Yes
EMPa017	France	244	5	4
EMPa017	France	246	1	4	Yes
EMPa017	Germany	218	18	4
EMPa017	Germany	224	4	4
EMPa017	Germany	226	13	4
EMPa017	Germany	230	3	4
EMPa017	Germany	228	38	4
EMPa017	Germany	234	33	4	Yes
EMPa017	Germany	236	2	4	Yes
EMPa017	Germany	238	10	4	Yes
EMPa017	Germany	240	341	4	Yes
EMPa017	Germany	242	69	4	Yes
EMPa017	Germany	244	2	4
