# Supplementary material for: Towards a Joint International Database: Alignment of SSR Marker Data for European Collections of Cherry Germplasm
Source: Plants (Basel). 2021 Jun 18;10(6):1243. doi: 10.3390/plants10061243 (PMC8235247; doi:10.3390/plants10061243)
Supplement: Supplementary file 1 [file plants-10-01243-s001.zip › Supplementary Table Four corrected 17_06_21.xlsx]

## Sheet: Sheet1
Supplementary Table 4. Alignment of replicates in national datasets to the central data
Note:	Entries in grey were excluded from consideration
Central data
						EMPa002						CPSCT038						CPPCT022						CPPCT006						BPPCT034						EMPaS02						PAV-Rf-SSR						BPPCT037
Key	Source	Country	Accession name	Inferred profile name	Accession name changes	Pk1	Pk2	Pk3	Pk4	Pk5	Pk6	Pk1	Pk2	Pk3	Pk4	Pk5	Pk6	Pk1	Pk2	Pk3	Pk4			Pk1	Pk2	Pk3	Pk4	Pk5	Pk6	Pk1	Pk2	Pk3	Pk4	Pk5	Pk6	Pk1	Pk2	Pk3	Pk4	Pk5	Pk6	Pk1	Pk2	Pk3	Pk4	Pk5	Pk6	Pk1	Pk2
2125	Prunus Alignment data	Standard	F12/1			107	0	0	0			190	0	0	0			253	0	0	0			183	185	0	0			233	254	0	0			149	0	0	0			346	352	0	0			152	NULL
2126	Prunus Alignment data	Standard	Goodnestone Black			105	107	0	0			188	201	0	0			255	259	0	0			183	185	0	0			221	231	0	0			134	142	0	0			352	356	0	0			134	146
2124	Prunus Alignment data	Standard	Napoleon			105	107	0	0			188	201	0	0			253	255	0	0			185	201	0	0			231	254	0	0			142	144	0	0			352	0	0	0			138	146
2127	Prunus Alignment data	Standard	Noble			107	0	0	0			188	0	0	0			245	0	0	0			185	0	0	0			252	254	0	0			144	149	0	0			350	352	0	0			138	NULL
2129	Prunus Alignment data	Standard	Noir de Meched			105	107	0	0			188	0	0	0			245	0	0	0			185	201	0	0			254	256	0	0			142	151	0	0			350	352	0	0			140	146
2122	Prunus Alignment data	Standard	E621			121	123	0	0			0	0	0	0			261	0	0	0			173	0	0	0			221	225	0	0			147	192	0	0			363	0	0	0			127	162
2128	Prunus Alignment data	Standard	SL64			NULL	125	0	0			217	0	0	0			227	0	0	0			175	0	0	0			209	227	0	0			144	163	0	0			343	0	0	0			170	0
2123	Prunus Alignment data	Standard	F1292			NULL	117	NULL	133			0	0	0	0			247	NULL	0	0			177	205	0	0			214	287	0	0			163	0	0	0			358	0	0	0			121	127
16	EU.Cherry	Sweden	Almore			105	107					199	201					245	253					201	0					231	0					142	0					352	356					146	0
18	EU.Cherry	Sweden	Gårdebo			105	0					188	190					253	0					197	201					231	254					142	149					354	356					140	0
19	EU.Cherry	Sweden	Hedemora			105	107					199	201					247	259					183	185					227	231					142	144					354	356					140	146
20	EU.Cherry	Sweden	Heidi			105	107					188	0					245	253					185	201					252	254					142	151					350	354					134	152
21	EU.Cherry	Sweden	Huldra			105	0					188	190					247	253					181	183					221	254					142	151					352	354					146	152
22	EU.Cherry	Sweden	Mahogny Från Näsum			105	107					188	190					251	253					181	183					231	254					142	0					352	354					152	NULL
2062	Prunus Alignment data	Sweden	Hedemora			105	107	0	0			201	0	0	0			247	259	0	0			183	185	0	0			227	231	0	0			142	144	0	0			354	356	0	0			140	146
2086	Prunus Alignment data	Sweden	Ostheimer			105	107	121	125			188	190	0	0			253	257	267	0			173	185	187	193			206	233	239	0			138	149	0	0			352	0	0	0			138	148
2110	Prunus Alignment data	Sweden	Skuggmorell			105	107	125	0			186	190	0	0			253	257	271	0			181	183	0	0			206	209	233	0			138	140	149	0			352	354	0	0			127	140
2112	Prunus Alignment data	Sweden	Stevnsbär			105	107	115	0			186	188	190	0			253	257	269	0			173	181	183	185			206	209	227	233			140	149	0	0			354	0	0	0			134	146
2113	Prunus Alignment data	Sweden	Stora klarbär			107	125	129	0			188	0	0	0			253	0	0	0			183	185	193	0			206	217	233	0			138	149	0	0			352	0	0	0			127	146
17	EU.Cherry	Sweden	Fryksås			105	NULL	NULL	NULL			188	190					253	0					197	201	NULL	NULL			231	254					142	149					354	356					140	NULL
2055	Prunus Alignment data	Sweden	Fryksås			105	NULL	NULL	NULL			188	190	0	0			253	0	0	0			197	201	NULL	NULL			231	254	0	0			142	149	0	0			354	356	0	0			140	NULL
2081	Prunus Alignment data	Sweden	Nefris			105	107	129	131			190	0	0	0			253	0	0	0			173	181	185	189			206	221	233	244			149	0	0	0			350	352	0	0			127	132
2089	Prunus Alignment data	Sweden	Pernilla			107	NULL	NULL	0			0	0	0	0			253	283	0	0			173	185	199	NULL			227	231	254	0			149	167	178	0			304	352	0	0			127	132
44	EU.Cherry	Germany	Büttners Rote Knorpelkirsche			105	107					188	201					245	253					183	201					231	254					142	151					352	354					134	154
45	EU.Cherry	Germany	Dolleseppler			105	107					190	201					245	255					197	201					221	241					147	149					346	352					146	152
47	EU.Cherry	Germany	Früheste der Mark	Grolls Schwarze		105	107					188	201					253	255					183	201					231	254					138	142					354	356					146	0
48	EU.Cherry	Germany	Grafenburger	Drogans Gelbe Knorpelkirsche		105	0					188	201					253	0					197	201					231	254					138	142					350	0					146	152
49	EU.Cherry	Germany	Grolls Schwarze	Kassins Frühe		105	107					188	201					245	257					197	201					223	254					142	0					346	0					138	152
50	EU.Cherry	Germany	Große Prinzessin	Knauffs Schwarze		105	107					188	0					245	255					197	201					223	254					142	0					356	0					138	152
51	EU.Cherry	Germany	Hedelfinger	Kronprinz von Hannover		107	0					188	201					245	253					185	197					231	254					142	151					352	354					138	152
52	EU.Cherry	Germany	Kassins Frühe	Leipziger Lotkirsche		105	107					188	190					253	0					185	201					221	254					151	0					352	356					146	152
53	EU.Cherry	Germany	Knauffs Schwarze	Lommatzscher Glasierte		105	107					188	190					245	253					185	201					241	256					149	151					346	352					134	146
54	EU.Cherry	Germany	Kronprinz von Hannover	Nafrina		105	107					188	0					245	247					197	201					223	254					142	0					352	356					146	152
55	EU.Cherry	Germany	Leipziger Lotkirsche	Große Prinzessin		105	107					188	201					253	255					185	201					231	254					142	144					352	0					138	146
56	EU.Cherry	Germany	Lommatzscher Glasierte	Schneiders Späte Knorpel Typ Nordwunder		105	107					188	0					245	0					185	201					254	256					142	151					350	352					140	146
57	EU.Cherry	Germany	Nafrina	Teickners Schwarze Herzkirsche		105	107					188	201					253	255					183	0					231	254					138	142					346	352					140	146
58	EU.Cherry	Germany	Schneiders Späte Knorpel Typ Nordwunder	Schöne von Marienhöhe		105	107					188	190					253	257					185	203					241	254					149	151					350	352					134	152
59	EU.Cherry	Germany	Schöne von Marienhöhe	Hedelfinger		105	107					188	201					245	255					183	201					231	254					142	144					352	356					146	152
60	EU.Cherry	Germany	Souvenir de Charmes	Grafenburger		105	107					188	190					245	0					183	197					231	254					138	0					350	354					134	152
61	EU.Cherry	Germany	Teickners Schwarze Herzkirsche	Souvenir de Charmes		107	0					188	190					245	0					185	0					221	233					138	147					346	350					138	140
2039	Prunus Alignment data	Germany	Chelan			107	0	0	0			188	190	0	0			245	0	0	0			185	199	0	0			221	0	0	0			138	151	0	0			350	356	0	0			138	140
2046	Prunus Alignment data	Germany	Drogans Gelbe Knorpel(kirsche)			105	0	0	0			188	201	0	0			253	0	0	0			197	201	0	0			231	254	0	0			138	142	0	0			350	0	0	0			146	152
2054	Prunus Alignment data	Germany	Früheste von Mark/Späte Spanische			107	0	0	0			188	0	0	0			245	253	0	0			185	197	0	0			254	0	0	0			138	0	0	0			350	354	0	0			140	152
2057	Prunus Alignment data	Germany	Grolls Schwarze			105	107	0	0			188	201	0	0			253	255	0	0			183	201	0	0			231	254	0	0			138	142	0	0			354	356	0	0			146	0
2058	Prunus Alignment data	Germany	Große Prinzessin(kirsche)			105	107	0	0			188	201	0	0			253	255	0	0			185	201	0	0			231	254	0	0			142	144	0	0			352	0	0	0			138	146
2061	Prunus Alignment data	Germany	Hedelfinger			105	107	0	0			188	201	0	0			245	255	0	0			183	201	0	0			231	254	0	0			142	144	0	0			352	356	0	0			146	152
2063	Prunus Alignment data	Germany	Huldra			105	0	0	0			188	190	0	0			247	253	0	0			181	183	0	0			221	254	0	0			142	151	0	0			352	354	0	0			146	152
2064	Prunus Alignment data	Germany	Kassins Frühe_SG 191			105	0	0	0			188	201	0	0			245	253	0	0			197	0	0	0			241	254	0	0			142	0	0	0			346	350	0	0			138	0
2066	Prunus Alignment data	Germany	Knauffs Schwarze			105	107	0	0			188	0	0	0			245	255	0	0			197	201	0	0			223	254	0	0			142	0	0	0			356	0	0	0			138	152
2067	Prunus Alignment data	Germany	Kronprinz von Hannover			107	0	0	0			188	201	0	0			245	253	0	0			185	197	0	0			231	254	0	0			142	151	0	0			352	354	0	0			138	152
2069	Prunus Alignment data	Germany	Leipziger Lotkirsche			105	107	0	0			188	190	0	0			253	0	0	0			185	201	0	0			221	254	0	0			151	0	0	0			352	356	0	0			146	152
2071	Prunus Alignment data	Germany	Lommatzscher Glasierte-V_SG 27			105	107	0	0			188	190	0	0			245	253	0	0			185	201	0	0			241	256	0	0			149	151	0	0			346	352	0	0			136	146
2072	Prunus Alignment data	Germany	Lübecker Bunte-V			105	107	0	0			188	0	0	0			245	255	0	0			185	201	0	0			221	254	0	0			142	144	0	0			350	352	0	0			146	154
2075	Prunus Alignment data	Germany	Merton Glory			107	0	0	0			188	0	0	0			245	253	0	0			183	185	0	0			254	0	0	0			142	144	0	0			352	354	0	0			136	138
2087	Prunus Alignment data	Germany	Owener Kurzstiel			105	107	0	0			188	190	0	0			245	255	0	0			197	201	0	0			227	254	0	0			142	149	0	0			352	356	0	0			136	146
2095	Prunus Alignment data	Germany	Sahliser Marmorkirsche_SG 184			105	107	0	0			188	201	0	0			245	253	0	0			187	205	0	0			231	254	0	0			142	151	0	0			350	352	0	0			136	152
2099	Prunus Alignment data	Germany	Schneider´s Späte Knorpel(kirsche)			105	107	0	0			188	0	0	0			245	0	0	0			185	201	0	0			254	256	0	0			142	151	0	0			350	352	0	0			140	146
2100	Prunus Alignment data	Germany	Schöne von Marienhöhe			105	107	0	0			188	190	0	0			253	257	0	0			185	203	0	0			241	254	0	0			149	151	0	0			350	352	0	0			136	152
2101	Prunus Alignment data	Germany	SG 138_nd (Ljana-?)			105	0	0	0			188	201	0	0			253	257	0	0			177	201	0	0			231	254	0	0			142	0	0	0			350	352	0	0			136	146
2102	Prunus Alignment data	Germany	SG 202_nd			107	0	0	0			190	0	0	0			245	253	0	0			185	197	0	0			221	241	0	0			149	0	0	0			346	354	0	0			152	170
2103	Prunus Alignment data	Germany	SG 265_nd			107	0	0	0			190	201	0	0			245	249	263	0			185	197	0	0			227	241	0	0			149	0	0	0			354	0	0	0			138	146
2105	Prunus Alignment data	Germany	SG 277_nd			107	0	0	0			188	190	201	0			257	267	269	0			185	197	0	0			221	233	0	0			147	149	0	0			354	0	0	0			146	150
2106	Prunus Alignment data	Germany	SG 279_nd			109	111	0	0			188	201	0	0			253	0	0	0			183	191	0	0			219	221	0	0			134	0	0	0			352	358	0	0			134	136
2107	Prunus Alignment data	Germany	SG 288_nd			105	107	0	0			188	201	0	0			245	257	0	0			197	201	0	0			241	254	0	0			149	151	0	0			350	352	0	0			138	140
2108	Prunus Alignment data	Germany	SG 296_nd			105	107	0	0			190	0	0	0			245	255	0	0			197	201	0	0			221	231	0	0			142	147	0	0			352	354	0	0			138	146
2114	Prunus Alignment data	Germany	Teickners Schwarze Herzkirsche			105	107	0	0			188	201	0	0			253	255	0	0			183	0	0	0			231	254	0	0			138	142	0	0			346	352	0	0			140	146
46	EU.Cherry	Germany	Drogans Gelbe Knorpelkirsche	Früheste der Mark		107	0					188	0					245	253					185	197					252	254					138	NULL					350	354					140	152
2053	Prunus Alignment data	Germany	Früheste der Mark			107	0	0	0			188	0	0	0			245	253	0	0			185	197	0	0			254	0	0	0			138	NULL	0	0			350	354	0	0			140	152
2073	Prunus Alignment data	Germany	Lucienkirsche_SG 249			105	NULL	0	0			188	201	0	0			245	253	0	0			185	201	0	0			231	254	0	0			138	149	0	0			352	354	0	0			136	152
2104	Prunus Alignment data	Germany	SG 270_nd			105	0	0	0			190	201	0	0			255	0	0	0			183	201	0	0			221	231	0	0			142	NULL	0	0			352	356	0	0			146	NULL
2109	Prunus Alignment data	Germany	SG 64_unbenannt			105	107	125	0			186	190	0	0			247	253	271	0			179	183	0	0			206	209	233	0			138	140	149	0			352	354	0	0			127	140
2121	Prunus Alignment data	Germany	Wils Frühe			105	0	0	0			188	190	0	0			NULL	253	0	0			197	201	0	0			231	254	0	0			142	149	0	0			354	356	0	0			NULL	140
63	EU.Cherry	France	Bruelles			107	0					188	190					245	257					183	197					221	254					147	149					346	352					134	138
68	EU.Cherry	France	Etienne Thuilleaux			105	107					188	0					245	255					183	197					221	254					149	151					343	352					146	154
74	EU.Cherry	France	Tombret			107	0					188	0					245	0					185	0					252	254					144	149					350	352					138	0
76	EU.Cherry	France	Cristobalina			107	0					190	203					245	0					183	185					219	223					144	147					346	352					146	152
78	EU.Cherry	France	Olivette			107	0					188	190					255	0					197	201					221	254					144	151					352	0					152	0
80	EU.Cherry	France	Abouriou			105	107					190	0					245	255					197	0					221	241					142	0					352	356					146	0
85	EU.Cherry	France	Grosse blanche de Verchocq			105	0					188	201					253	0					197	201					231	254					138	142					350	0					146	152
86	EU.Cherry	France	Versaillaise			107	0					188	0					245	253					185	197					252	254					142	144					350	0					138	152
87	EU.Cherry	France	Blanche de Gaujac			105	107					188	201					253	255					185	201					231	254					142	144					352	0					138	146
92	EU.Cherry	France	Regina			107	0					188	201					245	257					197	201					221	254					142	147					352	354					138	146
93	EU.Cherry	France	Garnet			105	107					188	0					245	253					185	0					252	254					142	147					352	354					140	0
100	EU.Cherry	France	Van			105	107					188	201					253	0					185	0					231	254					142	147					352	354					140	0
2026	Prunus Alignment data	France	Belge			105	107	0	0			188	0	0	0			245	0	0	0			185	201	0	0			254	256	0	0			142	151	0	0			350	352	0	0			140	146
2027	Prunus Alignment data	France	Belle magnifique			107	125	0	0			186	188	190	0			253	0	0	0			173	183	185	193			206	217	233	0			138	149	0	0			352	0	0	0			140	144
2029	Prunus Alignment data	France	Big d'or			107	123	0	0			190	217	0	0			227	245	0	0			183	195	0	0			254	0	0	0			142	151	0	0			352	0	0	0			138	170
2032	Prunus Alignment data	France	Blancale précose Boissière			107	0	0	0			190	199	0	0			247	257	269	0			183	185	0	0			221	241	0	0			149	151	0	0			352	354	0	0			136	138
2033	Prunus Alignment data	France	Bruelles			107	0	0	0			188	190	0	0			245	257	0	0			183	197	0	0			221	254	0	0			147	149	0	0			346	352	0	0			136	138
2035	Prunus Alignment data	France	Camus de venasque			107	0	0	0			188	190	0	0			245	255	0	0			185	0	0	0			233	254	0	0			151	0	0	0			352	0	0	0			140	152
2038	Prunus Alignment data	France	Cerise Guin Doux			107	129	0	0			186	188	190	0			245	247	253	0			183	185	0	0			217	221	233	254			149	0	0	0			346	352	0	0			127	140
2044	Prunus Alignment data	France	De Mai			107	0	0	0			188	190	0	0			245	253	0	0			185	0	0	0			221	254	0	0			149	151	0	0			350	352	0	0			138	146
2052	Prunus Alignment data	France	Ferlizac			107	0	0	0			188	190	0	0			245	0	0	0			185	0	0	0			221	252	0	0			138	149	0	0			350	0	0	0			138	154
2056	Prunus Alignment data	France	Garnet			105	107	0	0			188	0	0	0			245	253	0	0			185	0	0	0			254	0	0	0			142	147	0	0			352	354	0	0			140	0
2060	Prunus Alignment data	France	Guigne jaune donissen			105	0	0	0			188	201	0	0			253	0	0	0			197	201	0	0			231	254	0	0			138	142	0	0			350	0	0	0			146	152
2078	Prunus Alignment data	France	Monjoude			107	0	0	0			190	0	0	0			245	0	0	0			185	193	0	0			221	241	0	0			134	147	0	0			350	352	0	0			134	152
2080	Prunus Alignment data	France	Napoléon			105	107	0	0			188	201	0	0			253	255	0	0			185	201	0	0			231	254	0	0			142	144	0	0			352	0	0	0			138	146
2091	Prunus Alignment data	France	Précoce d'Isigny			107	0	0	0			188	190	0	0			245	0	0	0			183	0	0	0			227	254	0	0			142	147	0	0			352	354	0	0			138	152
2093	Prunus Alignment data	France	Rose à longue queue			107	0	0	0			188	0	0	0			245	0	0	0			183	185	0	0			227	244	0	0			142	149	0	0			352	354	0	0			146	152
2115	Prunus Alignment data	France	Tombret			107	0	0	0			188	0	0	0			245	0	0	0			185	0	0	0			254	0	0	0			144	149	0	0			350	352	0	0			138	0
2118	Prunus Alignment data	France	Versaillaise			107	0	0	0			188	0	0	0			245	253	0	0			185	197	0	0			254	0	0	0			142	144	0	0			350	0	0	0			138	152
2024	Prunus Alignment data	France	Adelise® Masdel			107	0	0	0			188	0	0	0			245	253	0	0			185	0	0	0			233	252	0	0			138	142	0	0			350	352	0	0			138	140
2125	Prunus Alignment data	Standard	F12/1			107	0	0	0			190	0	0	0			253	0	0	0			183	185	0	0			233	254	0	0			149	0	0	0			346	352	0	0			152	0
2126	Prunus Alignment data	Standard	Goodnestone Black			105	107	0	0			188	201	0	0			255	259	0	0			183	185	0	0			221	231	0	0			134	142	0	0			352	356	0	0			134	146
2124	Prunus Alignment data	Standard	Napoleon			105	107	0	0			188	201	0	0			253	255	0	0			185	201	0	0			231	254	0	0			142	144	0	0			352	0	0	0			138	146
2127	Prunus Alignment data	Standard	Noble			107	0	0	0			188	0	0	0			245	0	0	0			185	0	0	0			252	254	0	0			144	149	0	0			350	352	0	0			138	0
2129	Prunus Alignment data	Standard	Noir de Meched			105	107	0	0			188	0	0	0			245	0	0	0			185	201	0	0			254	256	0	0			142	151	0	0			350	352	0	0			140	146
2122	Prunus Alignment data	Standard	E621			121	123	0	0			0	0	0	0			261	0	0	0			173	0	0	0			221	225	0	0			147	192	0	0			363	0	0	0			127	162
2128	Prunus Alignment data	Standard	SL64			125	0	0	0			217	0	0	0			227	0	0	0			175	0	0	0			209	227	0	0			144	163	0	0			343	0	0	0			170	0
2123	Prunus Alignment data	Standard	F1292			117	133	0	0			0	0	0	0			247	NULL	0	0			177	205	0	0			214	287	0	0			163	0	0	0			358	0	0	0			121	127
128	EU.Cherry	Italy	Cornetta;Cornina;Corniola;Cornuzza;Barzizza		Corniola CI 508	107	0					188	0					245	253					185	0					252	254					149	0					350	352					138	162
131	EU.Cherry	Italy	Durona di Cesena;Durone di Cesena;Marciana		Durone di Cesena CI 514	107	0					188	0					245	0					185	0					252	254					144	149					350	352					138	0
126	EU.Cherry	Italy	Durona di S. Giovanni		Durona di San Giovanni CI 504	107	0					188	0					245	253					185	0					252	254					147	149					350	352					138	162
124	EU.Cherry	Italy	Duroncino di Cesena		Duroncino Marcianina CI 500	107	0					188	0					245	253					NULL	185					252	254					149	0					350	354					138	140
118	EU.Cherry	Italy	Durone Nero II		Durone nero II CI 201	107	0					188	0					245	0					185	0					252	254					144	149					350	352					138	0
117	EU.Cherry	Italy	Ferrovia			105	107					188	0					245	0					185	201					254	256					142	151					350	352					140	146
129	EU.Cherry	Italy	Fiore; Ciliegio del Fiore			107	0					188	0					245	253					185	0					252	254					149	0					350	352					138	162
130	EU.Cherry	Italy	Gemella			105	107					188	201					253	255					183	201					231	254					138	142					354	356					146	0
127	EU.Cherry	Italy	Morandina			107	0					188	190					245	0					185	0					252	254					149	151					350	352					138	162
125	EU.Cherry	Italy	Morena			107	0					188	0					245	0					185	0					233	254					147	149					350	0					138	152
2036	Prunus Alignment data	Italy	Carlotta			105	107	0	0			188	0	0	0			253	255	0	0			NULL	185	0	0			254	256	0	0			142	151	0	0			352	356	0	0			140	146
2037	Prunus Alignment data	Italy	Cavaliere			107	0	0	0			188	0	0	0			253	0	0	0			183	185	0	0			221	254	0	0			144	151	0	0			352	354	0	0			138	146
2042	Prunus Alignment data	Italy	Cordada Niedda			107	0	0	0			203	0	0	0			245	0	0	0			185	0	0	0			219	0	0	0			132	149	0	0			352	363	0	0			140	0
2043	Prunus Alignment data	Italy	Crognolina di Maenza			107	0	0	0			188	0	0	0			245	253	0	0			183	185	197	0			221	223	254	0			144	149	151	0			350	352	354	0			138	146
2047	Prunus Alignment data	Italy	Duron compatto di Vignola			107	0	0	0			188	0	0	0			245	0	0	0			NULL	185	0	0			254	0	0	0			144	149	0	0			350	352	0	0			138	0
2048	Prunus Alignment data	Italy	Duron nero I			107	0	0	0			188	0	0	0			245	0	0	0			185	197	0	0			254	0	0	0			149	0	0	0			350	352	0	0			138	0
2070	Prunus Alignment data	Italy	Lingua de fori			107	0	0	0			190	0	0	0			245	253	0	0			183	185	0	0			221	254	0	0			138	142	0	0			350	352	0	0			152	162
2077	Prunus Alignment data	Italy	Molfetta			107	0	0	0			188	0	0	0			253	0	0	0			183	185	0	0			221	254	0	0			144	151	0	0			352	354	0	0			138	146
2082	Prunus Alignment data	Italy	Nera di Nuchis			107	0	0	0			190	0	0	0			245	0	0	0			185	197	0	0			214	221	0	0			147	0	0	0			352	356	0	0			134	154
2083	Prunus Alignment data	Italy	Niredda Laconi			107	127	0	0			188	0	0	0			245	253	0	0			183	189	0	0			225	254	0	0			132	149	0	0			350	352	0	0			136	140
2085	Prunus Alignment data	Italy	Olpina Desulo			107	0	0	0			190	0	0	0			245	257	0	0			183	189	0	0			221	254	0	0			138	149	0	0			352	0	0	0			140	146
2097	Prunus Alignment data	Italy	San Nicola			107	0	0	0			188	0	0	0			245	253	0	0			185	197	0	0			254	0	0	0			138	0	0	0			350	354	0	0			140	152
2125	Prunus Alignment data	Standard	F12/1			107	0	0	0			190	0	0	0			253	0	0	0			183	185	0	0			233	254	0	0			149	0	0	0			346	352	0	0			152	0
2126	Prunus Alignment data	Standard	Goodnestone Black			105	107	0	0			188	201	0	0			255	259	0	0			183	185	0	0			221	231	0	0			134	142	0	0			352	356	0	0			134	146
2124	Prunus Alignment data	Standard	Napoleon			105	107	0	0			188	201	0	0			253	255	0	0			185	201	0	0			231	254	0	0			142	144	0	0			352	0	0	0			138	146
2127	Prunus Alignment data	Standard	Noble			107	0	0	0			188	0	0	0			245	0	0	0			185	0	0	0			252	254	0	0			144	149	0	0			350	352	0	0			138	0
2129	Prunus Alignment data	Standard	Noir de Meched			105	107	0	0			188	0	0	0			245	0	0	0			185	201	0	0			254	256	0	0			142	151	0	0			350	352	0	0			140	146
2122	Prunus Alignment data	Standard	E621			121	123	0	0			0	0	0	0			261	0	0	0			173	0	0	0			221	225	0	0			147	192	0	0			363	0	0	0			127	162
2128	Prunus Alignment data	Standard	SL64			125	0	0	0			217	0	0	0			227	0	0	0			175	NULL	0	0			209	227	0	0			144	163	0	0			343	0	0	0			170	NULL
2125	Prunus Alignment data	Standard	F12/1			107	0	0	0			190	0	0	0			253	0	0	0			183	185	0	0			233	254	0	0			149	0	0	0			346	352	0	0			152	0
2125	Prunus Alignment data	Standard	F12/1			107	0	0	0			190	0	0	0			253	0	0	0			183	185	0	0			233	254	0	0			149	0	0	0			346	352	0	0			152	0
2126	Prunus Alignment data	Standard	Goodnestone Black			105	107	0	0			188	201	0	0			255	259	0	0			183	185	0	0			221	231	0	0			134	142	0	0			352	356	0	0			134	146
2126	Prunus Alignment data	Standard	Goodnestone Black			105	107	0	0			188	201	0	0			255	259	0	0			183	185	0	0			221	231	0	0			134	142	0	0			352	356	0	0			134	146
2124	Prunus Alignment data	Standard	Napoleon			105	107	0	0			188	201	0	0			253	255	0	0			185	201	0	0			231	254	0	0			142	144	0	0			352	0	0	0			138	146
2124	Prunus Alignment data	Standard	Napoleon			105	107	0	0			188	201	0	0			253	255	0	0			185	201	0	0			231	254	0	0			142	144	0	0			352	0	0	0			138	146
2124	Prunus Alignment data	Standard	Napoleon			105	107	0	0			188	201	0	0			253	255	0	0			185	201	0	0			231	254	0	0			142	144	0	0			352	0	0	0			138	146
2127	Prunus Alignment data	Standard	Noble			107	0	0	0			188	0	0	0			245	0	0	0			185	0	0	0			252	254	0	0			144	149	0	0			350	352	0	0			138	0
2127	Prunus Alignment data	Standard	Noble			107	0	0	0			188	0	0	0			245	0	0	0			185	0	0	0			252	254	0	0			144	149	0	0			350	352	0	0			138	0
2122	Prunus Alignment data	Standard	E621			121	123	0	0			0	0	0	0			261	0	0	0			173	0	0	0			221	225	0	0			147	192	0	0			363	0	0	0			127	162
264	EU.Cherry	Great Britain	Hollander			107	0					188	190					245	0					185	197					221	223					147	149					350	354					138	140
265	EU.Cherry	Great Britain	Sämling aus Sauerbrunn	Ironsides		105	107					188	190					245	253					183	201					241	254					142	151					352	354					134	152
266	EU.Cherry	Great Britain	Ronal's Hear			107	0					188	199					253	0					185	197					221	254					138	147					352	354					152	154
267	EU.Cherry	Great Britain	Waterloo			107	0					188	201					253	0					185	197					223	231					138	147					350	354					140	152
270	EU.Cherry	Great Britain	Cryall's Seedlings			105	107					188	190					255	259					183	197					221	254					147	151					352	0					140	0
271	EU.Cherry	Great Britain	Early Rivers			105	107					188	190					253	255					183	197					221	254					142	151					352	0					140	146
272	EU.Cherry	Great Britain	Goodnestone Black			105	107					188	201					255	259					183	185					221	231					134	142					352	356					134	146
273	EU.Cherry	Great Britain	Ham Green Bl			105	107					190	201					255	259					185	201					221	231					142	149					346	352					138	146
274	EU.Cherry	Great Britain	Merton Bigarreau			105	107					188	0					253	255					185	197					252	254					144	147					352	354					138	140
275	EU.Cherry	Great Britain	Merton Glory			107	0					188	0					245	253					183	185					252	254					142	144					352	354					134	138
276	EU.Cherry	Great Britain	Noble			107	0					188	0					245	0					185	0					252	254					144	149					350	352					138	0
277	EU.Cherry	Great Britain	Nutberry Black			105	107					188	190					245	255					183	185					223	231					142	147					352	356					140	146
278	EU.Cherry	Great Britain	Polstead black			105	0					190	201					253	257	271				183	0					221	241					149	151					346	0					NULL	138
2023	Prunus Alignment data	Great Britain	1967-174			107	0	0	0			190	0	0	0			243	253	0	0			183	197	0	0			227		0	0			147	149	0	0			352	354	0	0			138	152
2031	Prunus Alignment data	Great Britain	Black Varik			105	107	0	0			188	201	0	0			253	NULL	0	0			183	0	0	0			231	254	0	0			142	147	0	0			350	352	0	0			140	146
2041	Prunus Alignment data	Great Britain	Circassian (HTB)			107	0	0	0			190	0	0	0			245	257	0	0			183	185	0	0			221	0	0	0			147	0	0	0			346	352	0	0			138	140
2045	Prunus Alignment data	Great Britain	Dikkeloen			105	107	0	0			190	201	0	0			245	255	0	0			187	201	0	0			221	231	0	0			142	147	0	0			346	356	0	0			140	146
2049	Prunus Alignment data	Great Britain	Merton Reward (EMLA)			107	109	0	0			190	201	0	0			245	253	0	0			197	201	0	0			247	254	0	0			138	142	0	0			354	0	0	0			150	152
2059	Prunus Alignment data	Great Britain	Guigne d'Annonay			105	107	0	0			188	201	0	0			245	259	0	0			185	197	0	0			231	254	0	0			142	149	0	0			352	356	0	0			146	0
2065	Prunus Alignment data	Great Britain	Knauff's Riesen			105	107	0	0			188	0	0	0			245	255	0	0			197	201	0	0			223	254	0	0			142	0	0	0			356	0	0	0			138	152
2076	Prunus Alignment data	Great Britain	Erianne			105	107	0	0			190	0	0	0			247	255	0	0			181	183	0	0			221	0	0	0			142	0	0	0			352	354	0	0			146	152
2079	Prunus Alignment data	Great Britain	Mumford's			107	0	0	0			188	190	201	0			245	255	269	0			197	0	0	0			221	0	0	0			142	147	0	0			352	354	0	0			138	0
2084	Prunus Alignment data	Great Britain	Nutberry Black (HT)			105	107	0	0			188	190	0	0			245	255	0	0			183	185	0	0			223	231	0	0			142	147	0	0			352	356	0	0			140	146
2088	Prunus Alignment data	Great Britain	Oxana			105	107	0	0			190	0	0	0			245	257	267	0			183	193	0	0			233	241	0	0			138	142	0	0			350	352	0	0			138	140
2090	Prunus Alignment data	Great Britain	Podarok Stoletiju			107	111	0	0			188	190	0	0			253	0	0	0			183	197	0	0			221	254	0	0			142	147	0	0			354	356	0	0			136	154
2111	Prunus Alignment data	Great Britain	Smoky Dun			107	0	0	0			188	201	0	0			253	0	0	0			185	197	0	0			221	223	0	0			134	138	0	0			346	352	0	0			138	140
2116	Prunus Alignment data	Great Britain	V69061			105	107	0	0			188	0	0	0			245	253	0	0			185	199	0	0			221	254	0	0			142	151	0	0			352	0	0	0			138	140
2120	Prunus Alignment data	Great Britain	Werder's Early Black (VF NZ)			105	107	0	0			188	201	0	0			245	257	0	0			197	201	0	0			223	241	0	0			142	0	0	0			346	356	0	0			138	140
263	EU.Cherry	Great Britain	Early Birchent		Early Birchenhayes	NULL	107					188	203					245	253					183	187					223	227					147	151					354	NULL					138	146
268	EU.Cherry	Great Britain	Burcombre		Burcombe	NULL	107					190	0					245	253					187	197					221	241					147	NULL					350	354					138	140
269	EU.Cherry	Great Britain	Rodmersham		Rodmersham Seedling	105	107					188	190					253	257	273				183	197					241	254					149	151					352	354					152	NULL
279	EU.Cherry	Great Britain	Magyar porc		Magyar Porc Csereszyne (HTB)	105	107					188	0					245	0					185	201					254	256					142	151					350	352					140	146
2030	Prunus Alignment data	Great Britain	Black Eagle A			105	107	0	0			188	201	0	0			245	255	0	0			183	185	0	0			231	236	0	0			142	151	0	0			352	356	0	0			146	152
2034	Prunus Alignment data	Great Britain	Early Birchenhayes			NULL	107	0	0			188	203	0	0			245	253	0	0			183	187	0	0			223	227	0	0			147	151	0	0			354	NULL	0	0			138	146
2050	Prunus Alignment data	Great Britain	Velvet			105	107	0	0			188	0	0	0			245	253	0	0			183	0	0	0			254	0	0	0			142	151	0	0			352	356	0	0			152	154
2051	Prunus Alignment data	Great Britain	Ferbolus			105	107	0	0			188	201	0	0			245	253	0	0			185	0	0	0			231	254	0	0			142	0	0	0			350	356	0	0			138	146
2068	Prunus Alignment data	Great Britain	Lambert Compact			105	107	0	0			188	190	0	0			245	253	0	0			185	201	0	0			252	254	0	0			142	151	0	0			352	356	0	0			138	0
2074	Prunus Alignment data	Great Britain	Magyar Porc Csereszyne (HTB)			105	107	0	0			188	0	0	0			245	0	0	0			185	201	0	0			254	256	0	0			142	151	0	0			350	352	0	0			140	146
2092	Prunus Alignment data	Great Britain	Rodmersham Seedling			105	107	0	0			188	190	0	0			253	257	273	0			183	197	0	0			241	254	0	0			149	151	0	0			352	354	0	0			152	NULL
2117	Prunus Alignment data	Great Britain	Burcombe			NULL	107	0	0			190	0	0	0			245	253	0	0			187	197	0	0			221	241	0	0			147	NULL	0	0			350	354	0	0			138	140
2025	Prunus Alignment data	Switzerland	Baschimieri			107	0	0	0			190	201	0	0			253	255	0	0			197	201	0	0			221	231	0	0			142	144	0	0			352	356	0	0			152	0
2028	Prunus Alignment data	Switzerland	Benjaminler			107	0	0	0			190	201	0	0			245	255	0	0			185	197	0	0			221	231	0	0			142	149	0	0			346	356	0	0			146	0
2040	Prunus Alignment data	Switzerland	Christiane			105	0	0	0			188	0	0	0			245	253	0	0			185	0	0	0			254	0	0	0			142	144	0	0			350	354	0	0			140	146
2094	Prunus Alignment data	Switzerland	Roter Lauber			107	0	0	0			188	190	0	0			245	257	0	0			185	197	0	0			223	254	0	0			149	151	0	0			352	0	0	0			138	150
2096	Prunus Alignment data	Switzerland	Sam			105	107	0	0			188	0	0	0			245	253	0	0			183	185	0	0			254	0	0	0			142	149	0	0			350	356	0	0			136	146
2098	Prunus Alignment data	Switzerland	Schattenmorelle			105	107	125	0			186	190	0	0			253	257	271	0			181	183	0	0			206	209	233	0			138	140	149	0			352	354	0	0			127	140
2119	Prunus Alignment data	Switzerland	Webers Sämling			107	111	0	0			188	201	0	0			245	253	0	0			183	0	0	0			219	254	0	0			138	142	0	0			350	352	0	0			136	138
[truncated: 203 more columns]
