# Supplementary material for: Towards a Joint International Database: Alignment of SSR Marker Data for European Collections of Cherry Germplasm
Source: Plants (Basel). 2021 Jun 18;10(6):1243. doi: 10.3390/plants10061243 (PMC8235247; doi:10.3390/plants10061243)
Supplement: Supplementary file 1 [file plants-10-01243-s001.zip › Supplementary Table One corrected 17_06_21.xlsx]

## Sheet: Sheet1
Supplementary Table 1. Alignment of the two phases of GB data
Note:	Data in column 'Key' links samples/accessions to the main data alignment file (Supplementary Table 4) but "Original data" for phase 1 in the main file are from after the GB alignment
	Entries in italics were used as replacements on the basis that they had previously been deemed to match and the technical replicate appeared in error
	Entries in grey were excluded from consideration
Phase 2																																												Phase 1
			CPPCT022					CPPCT006				EMPaS02				BPPCT037				EMPaS06				EMPa004				EMPa017				EMPa018				EMPaS12				EMPaS14							CPPCT022
Key	Accession no./ Sample Code	Accession Name	Pk1	Pk2	Pk3	Pk4	Pk5	Pk1	Pk2	Pk3	Pk4	Pk1	Pk2	Pk3	Pk4	Pk1	Pk2	Pk3	Pk4	Pk1	Pk2	Pk3	Pk4	Pk1	Pk2	Pk3	Pk4	Pk1	Pk2	Pk3	Pk4	Pk1	Pk2	Pk3	Pk4	Pk1	Pk2	Pk3	Pk4	Pk1	Pk2	Pk3	Pk4	Key	Accession no./ Sample Code	Accession Name	Pk1	Pk2	Pk3
2239	1986-027	Favorit	NULL	NULL	262			190	191	192	204	134	142	151		142	149			210	212			190	194	196		NULL	249	251		102	114			101	136	145	147	176	181	206		2506	1986-027	Favorit	228	234	262
2296	1983-023	Ispolinskaya Vlkova	NULL	NULL	262			190	192	204		134	142	151		142	149			210	212			190	194	196		NULL	249	251		102	114			101	136	145	147	176	181	206		2504	1983-023	Ispolinskaya Vlkova	228	234	262
2306	2002-061	Old Black Heart A	254	262				204				NULL				147	149			210				190				247	249			114				136				206	220			2436	2002-061	Old Black Heart A	254	262	0
2307	2002-129	Black Eagle B	262					192	204			138	147			159	161			210	235			190	198			249				102	114			136	145			206	208			2427	2002-129	Black Eagle B	262	0	0
2308	2002-152	Unknown, Large Early	254					190	204			138				142	159			210				188	190			249				102	114			136				206	208			2492	2002-152	Unknown, Large Early	254	0	0
2309	1968-138	Vroege Van Werder (HTB)	254	262				190	208			142	151			147	159			210	226			188	198			249				102				145	147			206	208			2467	1968-138	Vroege Van Werder (HTB)	254	262	0
2311	2002-132	Vroege Hollander	262	264				190	208			142	147			147	149			210	214			198	200			249				102				122	138			206	220			2438	2002-132	Vroege Hollander	262	264	0
2312	1973-342	Hedelfingen Riesenkirsche	254	264				190	208			142	144			153	159			214	224			196	198			249				102				138				206	208			2461	1973-342	Hedelfingen Riesenkirsche	254	264	0
2313	1952-026	Waterloo	262					192	204			138	NULL			149	159			210	235			190	198			249				102	114			136	145			206	208			2440	1952-026	Waterloo	262	0	0
2314	1968-128	Knight's Early Black	254	262				190	204			NULL	NULL			149	159			210	226			190				249	251			102	114			136	145			206				2424	1968-128	Knight's Early Black	254	262	0
2315	1967-179	Mei (indistinguishable from May Duke)	262	266				180	192	204		147	149			149	151			210				190	194	200		249	251			102	114			136	138	147		181	206	208	220	2501	1967-179	Mei (indistinguishable from May Duke)	NULL	NULL
2316	2002-109	Cooper's Black	254	262				190	192			138	144			149	159			210	214			190	196			249				102	110			136	138			206				2483	2002-109	Cooper's Black	254	262	0
2317	1974-098	Early Rivers (EMLA)	262	264				190	204			142	151			149	153			224	226			190	198			249	251			102	110			122	136			206				2419	1974-098	Early Rivers (EMLA)	262	264	0
2319	2006-015	F12/1	262					190	192			149				159				210				198				249	253			102	114			122	145			206	220			2488	2006-015	F12/1	262	0	0
2320	1968-132	Noble (HTB)	254					192				144	149			147				214	231			196	198			243	249			102	108			138	145			206	220			2473	1968-132	Noble (HTB)	254	0	0
2321	2002-150	Pointed Black	254					192	208			142	151			149	153			210				190	198			249				102				138	145			206	208			2453	2002-150	Pointed Black	254	0	0
2322	2002-145	Hollander	254					192	204			147	149			147	149			210				190	198			249	251			106	114			136				206	208			2437	2002-145	Hollander	254	0	0
2323	2002-066	Great Bigarreau	254	266				190	192			147				NULL	NULL			NULL	NULL			NULL	NULL			NULL				NULL	NULL			NULL	NULL			NULL	NULL			2478	2002-066	Great Bigarreau	254	265	0
2324	1975-110	Lyons (EMLA 1)	254	262				192	194			142	147			147	161			212	214			190	196			249				106	108			147				206	208			2480	1975-110	Lyons (EMLA 1)	254	262	0
2325	1968-130	May Duke	NULL	262	266			180	192	204		147	149			149	151			210				190	194	200		249	251			102	114	116		136	138	147		182	206	208	220	2502	1968-130	May Duke	228	262	265
2327	2002-122	Cassia	262	264				190	204			138				159				210	226			188	198			249	251			102	110			136	145			208				2462	2002-122	Cassia	262	264	0
2328	2002-070	Goodnestone Black	264	268				190	192			134	142			140	153			212	221			190	196			249				102	106			136	138			206				2505	2002-070	Goodnestone Black	264	267	0
2329	1967-174	*Seedling and Unknown Cultivar	252	262				190	204			147	149			147	159			210				188	196			255				86	110			122	147			206	208			2495	1967-174	0	252	262	0
2330	1978-271	Werder's Early Black (VF NZ)	254	266				204	208			142				147	149			210	214			188	196			244	250			102				136	147			206	221			2468	1978-271	Werder's Early Black (VF NZ)	254	265	0
2331	2002-160	Kent Bigarreau	262					190	192			138	151			159				227	235			190	198			250	251			102				145				206	208			2450	2002-160	Kent Bigarreau	262	0	0
2332	2002-058	Elton Heart	254	262				190	192			144	151			147	159			227	229			188	198			250				102	106			145	147			206	208			2465	2002-058	Elton Heart	254	262	0
2355	1963-161	Napoleon (V1006)	262	264				192	208			142	144			147	153			212	214			196	198			250				102				138				208	220			2456	1975-093	Napoleon (EMLA)	262	264	0
2403	1927-029	Baumann's May A (iindistinguishable from Early Rivers)	262	264				190	204			142	151			148	153			224	226			190	198			249	251			102	110			122	136			206				2418	1927-029	Baumann's May A (iindistinguishable from Early Rivers)	262	264	0
2404	1967-176	*Seedling and Unknown Cultivar	254					190	204			139				142	159			210				188	190			249				102	114			136				206	208			2496	1967-176	0	254	0	0
2406	1970-158	Amber (indistinguishable from Kent Bigarreau)	262					190	192			139	151			158				226	235			190	198			249	251			102				145				206	208			2446	1970-158	Amber (indistinguishable from Kent Bigarreau)	262	0	0
2408	1978-292	Windsor A ( indistinguishable from Windsor (IR 150.3))	254	262				190	192			139	142			148	161			210	226			190	198			247	249			102	106			136	145			206				2442	1978-292	Windsor A ( indistinguishable from Windsor (IR 150.3))	254	262	0
2409	1978-294	Burlat (VF Bonn)	254					192				139	147			146	148			214				190	196			249				102	106			136	147			206	208			2469	1978-294	Burlat (VF Bonn)	254	0	0
2410	2002-060	Norwegian	254	262				192	204			139	151			158				228	235			198				249	251			102	114			145				206	208			2471	2002-060	Norwegian	254	262	0
2412	2002-101	Carnation C (indistinguishable from Knight's Early Black)	254	262				190	204			146	151			148	159			209	226			190				249	251			102	114			136	145			206				2426	2002-101	Carnation C (indistinguishable from Knight's Early Black)	254	262	0
2413	2002-103	Ronald's Heart (indistinguishable from Bedford Prolific A)	262					192	204			139	147			159	161			210	235			190	198			249				102	114			136	145			206	208			2430	2002-103	Ronald's Heart (indistinguishable from Bedford Prolific A)	262	0	0
2413	2002-103	Ronald's Heart (indistinguishable from Bedford Prolific A)	262					192	204			139	147			159	161			210	235			190	198			249				102	114			136	145			206	208			2428	1975-103	Roundel (EMLA) (indistinguishable from Bedford Prolific A)	262	0	0
2415	2002-140	Bedford Black B (indistinguishable from Nutberry Black)	254	264				190	192			142	147			148	153			224	228			188	196			247	249			102	106			147				206	208			2472	2002-140	Bedford Black B (indistinguishable from Nutberry Black)	254	264	0
2415	2002-140	Bedford Black B (indistinguishable from Nutberry Black)	254	264				190	192			142	147			148	153			224	228			188	196			247	249			102	106			147				206	208			2470	1979-200	Nutberry Black (HT)	254	264	0
2416	2002-146	Kentish Morello (indistinguishable from Schattenmorelle)	NULL	NULL	262	265	279	186	190			139	141	148		134	147	151	153	210	212			176	190	194	196	NULL	237	249	251	NULL	102			115	138			175	181	206	220	2500	2002-146	Kentish Morello (indistinguishable from Schattenmorelle)	228	234	262
2417	2007-030	Buttner's Rote Knorpelkirsche	254	262				190	208			141	151			142	161			214	226			190	196			249	251			102				138	145			206				2458	2007-030	Buttner's Rote Knorpelkirsche	254	262	0
2417	2007-030	Buttner's Rote Knorpelkirsche	254	262				190	208			141	151			142	161			214	226			190	196			249	251			102				138	145			206				2457	1997-005	Buttner's Rote Knorpel	254	262	0
2148	2002-080	Cleveland Bigarreau	254	264				204	208			142	144			149	153			225	229			188	190			250	252			102	114			136	138			206	NULL			2487	2002-080	Cleveland Bigarreau	254	NULL	0
2226	2000-152	Summer Sun	262					NULL	192			142	NULL			149	153			225	227			190	196			250				102	NULL			145	147			206	208			2503	2000-152	Summer Sun	262	0	0
2310	2002-133	*Seedling and Unknown Cultivar	262	264				190	204			142	151			147	149			212	214			196	198			249	NULL			102	106			136	147			206	208			2498	2002-133	0	262	264	0
2318	1974-163	*Seedling and Unknown Cultivar	NULL	254				192				138	147			147	159			210	224	NULL		188	190			249	251			102	NULL			136	147			206	208	NULL		2497	1974-163	0	248	254	0
2326	1968-146	Knauff's Riesen	254	264				204	208			142				142	149			210	212	227		176	196			238	249			102				101	109	138	145	176	182	206	N	2451	1968-146	Knauff's Riesen	254	264	0
2333	1973-122	Jaboulay (VF Bonn)	254	262				190	208			142	151			142	161			214	227			190	196			250	252			102	NULL			138	145			206	NULL			2482	1973-122	Jaboulay (VF Bonn)	254	262	0
2336	1972-140	Unknown Duke	254	NULL				NULL	190	204		138	NULL			142	159			210				188	190			250	NULL			102	114			136	NULL	NULL		206	208	NULL		2491	1972-140	Unknown Duke	262	265	0
2337	1968-127	Circassian (HTB)	254	NULL				192	208			142	151			149	153			210	NULL			190	198			250				NULL	102			138	145			206	208			2476	1968-127	Circassian (HTB)	254	265	0
2339	2002-105	Turkish Black	262	264				190	204			134	147			147	149			210	229			188	190			250	NULL			102	114			136	145			206				2466	2002-105	Turkish Black	262	264	0
2340	1973-079	Alma	254	266				190	192			147				147	149			210	212			190	196			250				106	110	NULL		136	147			206	208			2445	1973-079	Alma	265	267	0
2341	2002-153	Unknown, Like Lester	254	262				192	204			147	151			147	159			227	235			188	198			250				106	114			136	145			206				2493	2002-153	Unknown, Like Lester	254	262	0
2384	1974-089	Colney	254	264				190	192			142	149	151		153	159			214	224			190	198			249				102	NULL			129	138	145		206	220			2509	1974-089	Colney	254	262	0
[truncated: 79 more columns]
