# Supplementary material for: Towards a Joint International Database: Alignment of SSR Marker Data for European Collections of Cherry Germplasm
Source: Plants (Basel). 2021 Jun 18;10(6):1243. doi: 10.3390/plants10061243 (PMC8235247; doi:10.3390/plants10061243)
Supplement: Supplementary file 1 [file plants-10-01243-s001.zip › Supplementary Table Six corrected 17_06_21.xlsx]

## Sheet: Sheet1
Supplementary Table 6. Summary of Locus- or Allele-specific alignment factors
Locus	Country	Locus- or Allele-specific-alignment factor
EMPa002	Italy	Retain data as they are
EMPa002	GB	Adjust all by -6
EMPa002	France	Adjust all <124 by 2, ≥124 by 1
EMPa002	Sweden	Retain data as they are
EMPa002	Germany	Adjust all by 1
CPSCT038	GB	Adjust <199 by 1 and ≥199 by 0
CPPCT022	Italy	Adjust all by -5
CPPCT022	GB	Adjust all by -9
CPPCT022	Switzerland	Adjust all odds by -8, all evens ≤264 by -7 and all evens ≥266 by -7
CPPCT022	Sweden	Adjust all odds ≤259 by -4, >259 by -2 and all evens <259 by -5, >259 by -3
CPPCT022	Germany	Retain data as they are
CPPCT006	Italy	Adjust all by 1 apart from 186 by -1
CPPCT006	GB	Adjust all by -7
CPPCT006	Switzerland	Adjust all by -7
CPPCT006	Sweden	Retain data <198 as they are but adjust values ≥198 by -1
CPPCT006	Germany	Retain data as they are
BPPCT034	GB	Adjust all <258 by -3, all ≥258 by -4
BPPCT034	France	Adjust all ≤239 by 2, ≥243 by 1
EMPaS02	Italy	Adjust all ≤141 by 3, all ≥143 by 4
EMPaS02	GB	Retain data as they are
EMPaS02	France	Adjust all ≤143 by 1, ≥145 by 2
EMPaS02	Switzerland	Adjust all by -4
EMPaS02	Germany	Adjust all ≤140 by 4, all ≥142 by 5
PAV-Rf-SSR	GB	Adjust all by -3
BPPCT037	Italy	Retain data as they are but adjust 144 by 2
BPPCT037	GB	Adjust all evens by -8, all odds ≤151 by -9 and all odds≥153 by -7
BPPCT037	Switzerland	Adjust <142 by -8, 142 by -6, 143-149 by -9 and ≥151 by -7
BPPCT037	Sweden	Adjust all odds and 126 by 1 but retain all others
BPPCT037	Germany	Adjust ≤134 by 2, ≥144 by 2 but retain 136-142
EMPas06	Italy	Retain data as they are
EMPas06	GB	Adjust all evens by -7, all odds by -8
EMPas06	France	Adjust all by 2
EMPas06	Switzerland	Adjust all by -7
EMPas06	Germany	Adjust all odds by 2, all evens by 1
EMPaS12	Italy	Adjust all by -3
EMPaS12	GB	Adjust all by 1
EMPaS12	France	Adjust all ≤140 by -1, all ≥146 by 0
EMPaS12	Switzerland	Adjust all by -7
EMPaS12	Sweden	Retain data as they are
EMPaS12	Germany	Adjust ≤137 by 2, ≥143 by 3
EMPaS14	GB	Adjust all by -9, but 221 by -10 and 191 by -7
EMPaS14	France	Adjust all by 3
EMPaS14	Switzerland	Adjust all by -9
EMPaS14	Germany	Adjust all by 1
EMPa004	GB	Adjust all by -4, but 211 by -5
EMPa004	France	Adjust all by 6
EMPa018	GB	Adjust all by -3
EMPa018	France	Adjust all by 5
EMPa017	Italy	Adjust all by 3
EMPa017	GB	Adjust all odds by -5 all evens by -6, but 254 by -4
EMPa017	France	Adjust all by 4
EMPa017	Germany	Adjust all by 4
