# Supplementary material for: Towards a Joint International Database: Alignment of SSR Marker Data for European Collections of Cherry Germplasm
Source: Plants (Basel). 2021 Jun 18;10(6):1243. doi: 10.3390/plants10061243 (PMC8235247; doi:10.3390/plants10061243)
Supplement: Supplementary file 1 [file plants-10-01243-s001.zip › Supplementary Table Three corrected 17_06_21.xlsx]

## Sheet: Sheet1
Supplementary Table 3. Combined dataset containing original and aligned scores from central and national datasets
Note:	'Inferred profile name' is included for profiles deemed to have been mislabelled. Where the name change associates with a different accession the 'Accession no./Sample code' may be incorrect.
	'Accession name changes' are included to correct a small number of naming errors in the original data
	Ploidy is estimated on the basis of the largest allele number within a sample (non-marked samples are assumed to be diploid)
	Accession/data queries are noted where either accessions or data entries are under question. In cases where it is not possible to determine whether the potential error is associated with the national or central sample both have been marked 'yes'. Where either replication between EU.CHERRY and Prunus Alignment or comparisons in national datasets appear to clearly identify the error then entries de…
	Matching groups are indicated by number (note: numbering is arbitrary and is not consecutive throughout)
	GB '"Original data" are from after the internal GB data alignment
														Original data						Aligned data						Original data						Aligned data						Original data						Aligned data
														EMPa002						EMPa002						CPSCT038						CPSCT038						CPPCT022						CPPCT022
Key	Source	Country	Accession no./Sample code	Additional sample code	Accession name	Inferred profile name	Accession name changes	Ploidy	Used/Excluded for GB alignment (Supp. Table 1)	Used/Excluded to generate final alignment factor (Supp. Table 2)	Used for EU.CHERRY alignment (Supp. Table 3)	Accession/data query	Matching groups	Pk1	Pk2	Pk3	Pk4	Pk5	Pk6	Pk1	Pk2	Pk3	Pk4	Pk5	Pk6	Pk1	Pk2	Pk3	Pk4	Pk5	Pk6	Pk1	Pk2	Pk3	Pk4	Pk5	Pk6	Pk1	Pk2	Pk3	Pk4	Pk5	Pk6	Pk1	Pk2	Pk3	Pk4	Pk5	Pk6
1	EU.Cherry	Chech Republic	10F001		Černá Špička			2n					1	105	107					105	107					190	201					190	201					245	255					245	255
2	EU.Cherry	Chech Republic	10F002		Granát			2n					28	107	0					107						188	190					188	190					245	257					245	257
3	EU.Cherry	Chech Republic	10F003		Holovouská Chrupka			2n					23	105	107					105	107					188	201					188	201					245	255					245	255
4	EU.Cherry	Chech Republic	10F004		Chlumecká černá Chrupka			2n					13	105	107					105	107					188	201					188	201					245	255					245	255
5	EU.Cherry	Chech Republic	10F005		Karešova Raná			2n						107	0					107						188	190					188	190					245	0					245
6	EU.Cherry	Chech Republic	10F006		Kaštánka			2n					2	105	107					105	107					188	190					188	190					253	255					253	255
7	EU.Cherry	Chech Republic	10F007		Kordia			2n					21	105	107					105	107					188	0					188						245	0					245
8	EU.Cherry	Chech Republic	10F008		Ladeho pozdní			2n						107	0					107						190	0					190						245	0					245
9	EU.Cherry	Chech Republic	10F009		Libědjovická raná			2n						105	107					105	107					188	0					188						245	0					245
10	EU.Cherry	Chech Republic	10F010		Pivka			2n						105	0					105						188	201					188	201					245	253					245	253
11	EU.Cherry	Chech Republic	10F011		Pivovka			2n						105	0					105						188	199					188	199					253	0					253
12	EU.Cherry	Chech Republic	10F012		Přeúrodná Srdcovka			2n					5	105	107					105	107					188	0					188						245	253					245	253
13	EU.Cherry	Chech Republic	10F013		Švestičková			2n						107	0					107						199	201					199	201					245	247					245	247
14	EU.Cherry	Chech Republic	10F014		Těchlovická			2n						0	0											0	0											253	256					253	255
15	EU.Cherry	Chech Republic	10F015		Žalanka			2n						107	0					107						190	201					190	201					245	256					245	255
16	EU.Cherry	Sweden	BAL507		Almore			2n		Used				105	107					105	107					199	201					199	201					245	253					245	253
17	EU.Cherry	Sweden	BAL517		Fryksås			2n		Excluded	Used	No	20	105	0					105						188	190					188	190					253	0					253
18	EU.Cherry	Sweden	BAL519		Gårdebo			2n		Used			20	105	0					105						188	190					188	190					253	0					253
19	EU.Cherry	Sweden	BAL523		Hedemora			2n		Used	Used		24	105	107					105	107					199	201					199	201					247	259					247	259
20	EU.Cherry	Sweden	BAL525		Heidi			2n		Used				105	107					105	107					188	0					188						245	253					245	253
21	EU.Cherry	Sweden	BAL529		Huldra			2n		Used			31	105	0					105						188	190					188	190					247	253					247	253
22	EU.Cherry	Sweden	BAL607		Mahogny Från Näsum			2n		Used				105	107					105	107					188	190					188	190					251	253					251	253
23	EU.Cherry	Sweden	BAL903		Kerstins Från Djupekås			2n						105	107					105	107					190	201					190	201					245	259					245	259
24	EU.Cherry	Bosnia and Herzegovina	BiH039-115		Bjelica			3n						0	0											0	0											0	0
25	EU.Cherry	Bosnia and Herzegovina	BiH039-116		Bijeli Triješanj			2n						105	107					105	107					190	201					190	201					245	0					245
26	EU.Cherry	Bosnia and Herzegovina	BiH039-192		Aprilska - Mostarska Rana			2n						107	0					107						188	0					188						245	253					245	253
27	EU.Cherry	Bosnia and Herzegovina	BiH039-193		Rani Hrušt			2n					77	107	0					107						188	190					188	190					245	253					245	253
28	EU.Cherry	Bosnia and Herzegovina	BiH039-194		Kasni hrušt			2n					3	105	107					105	107					188	0					188						245	0					245
29	EU.Cherry	Bosnia and Herzegovina	BiH039-195		Grki Hrušt			2n						105	107					105	107					188	190					188	190					253	255					253	255
30	EU.Cherry	Bosnia and Herzegovina	BiH039-196		Alica			2n						105	0					105						190	201					190	201					253	0					253
31	EU.Cherry	Bosnia and Herzegovina	BiH039-197		Divlja Crna			2n						107	0					107						190	0					190						253	259					253	259
32	EU.Cherry	Bosnia and Herzegovina	BiH039-198		Bijeli Rušt			2n					23	105	107					105	107					188	201					188	201					245	255					245	255
33	EU.Cherry	Bosnia and Herzegovina	BiH039-199		Crni Rušt			2n						105	107					105	107					188	190					188	190					253	255					253	255
34	EU.Cherry	Bosnia and Herzegovina	BiH039-200		Ašlama S.T.			2n					103	107	0					107						188	0					188						245	253					245	253
35	EU.Cherry	Bosnia and Herzegovina	BiH039-201		Bijela Hašlama			2n						105	107					105	107					188	0					188						255	0					255
36	EU.Cherry	Bosnia and Herzegovina	BiH039-202		Hrušt			2n					23	105	107					105	107					188	201					188	201					245	255					245	255
37	EU.Cherry	Bosnia and Herzegovina	BiH039-204		Divlja bijela			3n						105	107					105	107					188	0					188						245	253					245	253
38	EU.Cherry	Bosnia and Herzegovina	BiH039-203		Hašlama			2n						105	107					105	107					203	0					203						245	253					245	253
39	EU.Cherry	Bosnia and Herzegovina	BiH039-205		Banjalučka Crnica			2n						105	107					105	107					190	0					190						245	253					245	253
40	EU.Cherry	Bosnia and Herzegovina	BiH039-206		Cipov			2n						105	0					105						190	0					190						253	255					253	255
41	EU.Cherry	Bosnia and Herzegovina	BiH039-207		Bjelica-Biljur			2n						105	0					105						190	201					190	201					253	0					253
42	EU.Cherry	Bosnia and Herzegovina	BiH039-208		Crveni Hrušt			2n					44	105	107					105	107					188	201					188	201					245	253					245	253
43	EU.Cherry	Bosnia and Herzegovina	BiH039-209		Ašlamka			2n						105	0					105						190	201					190	201					253	0					253
44	EU.Cherry	Germany	DEU451-001		Büttners Rote Knorpelkirsche			2n		Used			44	105	107					105	107					188	201					188	201					245	253					245	253
45	EU.Cherry	Germany	DEU451-002		Dolleseppler			2n		Used			90	105	107					105	107					190	201					190	201					245	255					245	255
46	EU.Cherry	Germany	DEU451-003		Drogans Gelbe Knorpelkirsche	Früheste der Mark		2n		Excluded		Resolved	29	107	0					107						188	0					188						245	253					245	253
47	EU.Cherry	Germany	DEU451-004		Früheste der Mark	Grolls Schwarze		2n		Used	Used	Resolved	8	105	107					105	107					188	201					188	201					253	255					253	255
48	EU.Cherry	Germany	DEU451-005		Grafenburger	Drogans Gelbe Knorpelkirsche		2n		Used	Used	Resolved	9	105	0					105						188	201					188	201					253	0					253
49	EU.Cherry	Germany	DEU451-006		Grolls Schwarze	Kassins Frühe		2n		Used	Used	Resolved	84	105	107					105	107					188	201					188	201					245	257					245	257
50	EU.Cherry	Germany	DEU451-007		Große Prinzessin	Knauffs Schwarze		2n		Used	Used	Resolved	32	105	107					105	107					188	0					188						245	255					245	255
51	EU.Cherry	Germany	DEU451-008		Hedelfinger	Kronprinz von Hannover		2n		Used	Used	Resolved	85	107	0					107						188	201					188	201					245	253					245	253
52	EU.Cherry	Germany	DEU451-009		Kassins Frühe	Leipziger Lotkirsche		2n		Used	Used	Resolved	89	105	107					105	107					188	190					188	190					253	0					253
53	EU.Cherry	Germany	DEU451-010		Knauffs Schwarze	Lommatzscher Glasierte		2n		Used	Used	Resolved	86	105	107					105	107					188	190					188	190					245	253					245	253
54	EU.Cherry	Germany	DEU451-011		Kronprinz von Hannover	Nafrina		2n		Used		Resolved	87	105	107					105	107					188	0					188						245	247					245	247
55	EU.Cherry	Germany	DEU451-012		Leipziger Lotkirsche	Große Prinzessin		2n		Used	Used	Resolved	30	105	107					105	107					188	201					188	201					253	255					253	255
56	EU.Cherry	Germany	DEU451-013		Lommatzscher Glasierte	Schneiders Späte Knorpel Typ Nordwunder		2n		Used	Used	Resolved	3	105	107					105	107					188	0					188						245	0					245
57	EU.Cherry	Germany	DEU451-014		Nafrina	Teickners Schwarze Herzkirsche		2n		Used	Used	Resolved	39	105	107					105	107					188	201					188	201					253	255					253	255
58	EU.Cherry	Germany	DEU451-015		Schneiders Späte Knorpel Typ Nordwunder	Schöne von Marienhöhe		2n		Used	Used	Resolved	88	105	107					105	107					188	190					188	190					253	257					253	257
59	EU.Cherry	Germany	DEU451-016		Schöne von Marienhöhe	Hedelfinger		2n		Used	Used	Resolved	23	105	107					105	107					188	201					188	201					245	255					245	255
60	EU.Cherry	Germany	DEU451-017		Souvenir de Charmes	Grafenburger		2n		Used		Resolved	71	105	107					105	107					188	190					188	190					245	0					245
61	EU.Cherry	Germany	DEU451-018		Teickners Schwarze Herzkirsche	Souvenir de Charmes		2n		Used		Resolved	25	107	0					107						188	190					188	190					245	0					245
62	EU.Cherry	France	FRA057-001		Valerii Chkalov			2n						105	107					105	107					188	190					188	190					253	0					253
63	EU.Cherry	France	FRA057-002		Bruelles			2n		Used	Used			107	0					107						188	190					188	190					245	257					245	257
64	EU.Cherry	France	FRA057-003		Guigne Douce du Champ de l'air			2n						105	0					105						190	201					190	201					245	255					245	255
65	EU.Cherry	France	FRA057-004		Bigarreau Maria Gaucher			2n						107	0					107						188	0					188						245	255					245	255
66	EU.Cherry	France	FRA057-005		Hâtive de Bâle			2n						105	107					105	107					190	0					190						245	255					245	255
67	EU.Cherry	France	FRA057-006		Bigarreau Grand			2n						107	0					107						188	190					188	190					245	0					245
68	EU.Cherry	France	FRA057-007		Etienne Thuilleaux			2n		Used				105	107					105	107					188	0					188						245	255					245	255
69	EU.Cherry	France	FRA057-008		Bigarreau Marmotte			2n						105	107					105	107					188	201					188	201					253	255					253	255
70	EU.Cherry	France	FRA057-009		Bigarreau Moreau			2n					25	107	0					107						188	190					188	190					245	0					245
71	EU.Cherry	France	FRA057-010		Merveille de Saint Genis-Laval			2n						107	0					107						188	190					188	190					245	257					245	257
72	EU.Cherry	France	FRA057-011		Bigarreau Noir d'Ecully			2n						107	0					107						188	190					188	190					245	0					245
73	EU.Cherry	France	FRA057-012		Bigarreau Camus de Venasque			2n					99	0	0											188	190					188	190					245	253					245	253
74	EU.Cherry	France	FRA057-013		Tombret			2n		Used	Used		4	107	0					107						188	0					188						245	0					245
75	EU.Cherry	France	FRA057-014		Saint Georges			2n						107	0					107						190	0					190						245	0					245
76	EU.Cherry	France	FRA057-015		Cristobalina			2n		Used				107	0					107						190	203					190	203					245	0					245
77	EU.Cherry	France	FRA057-016		Blancale Precoce			3n						107	0					107						190	199					190	199					247	257	269				247	257	269
78	EU.Cherry	France	FRA057-017		Olivette			2n		Used				107	0					107						188	190					188	190					255	0					255
79	EU.Cherry	France	FRA057-018		Bigarreau Hatif Burlat			2n						107	0					107						188	0					188						245	0					245
80	EU.Cherry	France	FRA057-019		Abouriou			2n		Used				105	107					105	107					190	0					190						245	255					245	255
81	EU.Cherry	France	FRA057-020		Bigarreau Cœur de Pigeon Tardif			2n						107	0					107						190	0					190						245	253					245	253
82	EU.Cherry	France	FRA057-021		Xapata			2n						107	0					107						184	190					184	190					245	253					245	253
83	EU.Cherry	France	FRA057-022		Bigarreau Coeur			3n						107	0					107						188	190					188	190					247	253	263				247	253	263
84	EU.Cherry	France	FRA057-023		Blancale Tardive			3n						107	0					107						190	201					190	201					255	259	267				255	259	267
85	EU.Cherry	France	FRA057-024		Grosse blanche de Verchocq			2n		Used			9	105	0					105						188	201					188	201					253	0					253
86	EU.Cherry	France	FRA057-025		Versaillaise			2n		Used	Used			107	0					107						188	0					188						245	253					245	253
87	EU.Cherry	France	FRA057-026		Blanche de Gaujac			2n		Used			30	105	107					105	107					188	201					188	201					253	255					253	255
88	EU.Cherry	France	FRA057-027		Bigarreau Saint Bruno			2n						107	0					107						188	201					188	201					245	253					245	253
89	EU.Cherry	France	FRA057-028		Jerusalem			2n						107	0					107						190	0					190						245	253					245	253
90	EU.Cherry	France	FRA057-029		Durette			2n						107	0					107						190	203					190	203					245	0					245
91	EU.Cherry	France	FRA057-030		Grosse Rouge de la Faculté			2n					44	105	107					105	107					188	201					188	201					245	253					245	253
92	EU.Cherry	France	FRA057-031		Regina			2n		Used			10	107	0					107						188	201					188	201					245	257					245	257
93	EU.Cherry	France	FRA057-032		Garnet			2n		Used	Used			105	107					105	107					188	0					188						245	253					245	253
94	EU.Cherry	France	FRA057-033		Nanyo			2n						105	107					105	107					188	190					188	190					245	253					245	253
95	EU.Cherry	France	FRA057-034		Cerna			2n						105	107					105	107					188	0					188						245	255					245	255
96	EU.Cherry	France	FRA057-035		Otea			2n						105	107					105	107					188	0					188						245	253					245	253
97	EU.Cherry	France	FRA057-036		Bigarreau Noir Hâtif		Napoleon	2n				Resolved	30	105	107					105	107					188	201					188	201					253	255					253	255
98	EU.Cherry	France	FRA057-037		Kavics			2n						105	107					105	107					188	0					188						245	255					245	255
99	EU.Cherry	France	FRA057-038		Glacier			2n						105	107					105	107					188	0					188						245	253					245	253
100	EU.Cherry	France	FRA057-039		Van			2n		Used				105	107					105	107					188	201					188	201					253	0					253
101	EU.Cherry	France	FRA057-040		Uriase de Bistrita			2n						105	107					105	107					188	0					188						245	255					245	255
102	EU.Cherry	France	FRA057-041		Negre de Bistrita			2n					2	105	107					105	107					188	190					188	190					253	255					253	255
103	EU.Cherry	France	FRA057-042		Bing			2n						105	107					105	107					188	201					188	201					253	0					253
104	EU.Cherry	France	FRA057-043		Mora di Cazzano			2n						107	0					107						188	0					188						245	253					245	253
105	EU.Cherry	Greece	GRC001		Agiorgitiko Lilantiou			2n					77	107	0					107						188	190					188	190					245	253					245	253
106	EU.Cherry	Greece	GRC002		Mpakirtzeika			2n						105	107					105	107					188	0					188						245	253					245	253
107	EU.Cherry	Greece	GRC003		Chalkidos			2n						107	0					107						188	0					188						245	0					245
108	EU.Cherry	Greece	GRC004		Lemonidi			2n						107	0					107						188	0					188						245	253					245	253
109	EU.Cherry	Greece	GRC005		Mavro Proimo Vitalou			2n						107	0					107						188	190					188	190					245	253					245	253
110	EU.Cherry	Greece	GRC006		Petrokeraso Tragano Axaias			2n						105	107					105	107					188	201					188	201					245	253					245	253
111	EU.Cherry	Greece	GRC007		Proimo Kolindrou			3n						105	107					105	107					190	201					190	201					245	249	265				245	249	265
112	EU.Cherry	Greece	GRC008		Samou			2n						105	107					105	107					188	201					188	201					253	255					253	255
113	EU.Cherry	Greece	GRC009		Tsolakeiko			2n						105	107					105	107					188	0					188						245	255					245	255
114	EU.Cherry	Greece	GRC010		Tragana Edessis			2n						105	107					105	107					188	190					188	190					253	255					253	255
115	EU.Cherry	Greece	GRC011		Vasiliadi			2n						105	107					105	107					188	0					188						253	255					253	255
116	EU.Cherry	Greece	GRC012		Chiou			3n						105	107					105	107					201	0					201						245	259	263				245	259	263
117	EU.Cherry	Italy	ITA380-163		Ferrovia			2n		Used			3	105	107					105	107					188	0					188						245	0					245
118	EU.Cherry	Italy	ITA380-201		Durone Nero II		Durone nero II CI 201	2n		Used			4	107	0					107						188	0					188						245	0					245
119	EU.Cherry	Italy	ITA380-219		Durone Tardivo di Valstaffora			2n						107	0					107						188	0					188						245	253					245	253
120	EU.Cherry	Italy	ITA380-299		Lucrezia			2n						105	107					105	107					188	0					188						245	253					245	253
121	EU.Cherry	Italy	ITA380-343		Giorgia			2n						105	107					105	107					188	0					188						253	255					253	255
122	EU.Cherry	Italy	ITA380-347		Malizia			2n						107	0					107						190	0					190						253	0					253
123	EU.Cherry	Italy	ITA380-491		Adriana			2n						107	0					107						188	201					188	201					245	0					245
124	EU.Cherry	Italy	ITA380-500		Duroncino di Cesena		Duroncino Marcianina CI 500	2n		Used				107	0					107						188	0					188						245	253					245	253
125	EU.Cherry	Italy	ITA380-502		Morena			2n		Used				107	0					107						188	0					188						245	0					245
126	EU.Cherry	Italy	ITA380-504		Durona di S. Giovanni		Durona di San Giovanni CI 504	2n		Used				107	0					107						188	0					188						245	253					245	253
127	EU.Cherry	Italy	ITA380-506		Morandina			2n		Used				107	0					107						188	190					188	190					245	0					245
128	EU.Cherry	Italy	ITA380-508		Cornetta;Cornina;Corniola;Cornuzza;Barzizza		Corniola CI 508	2n		Used				107	0					107						188	0					188						245	253					245	253
129	EU.Cherry	Italy	ITA380-510		Fiore; Ciliegio del Fiore			2n		Used				107	0					107						188	0					188						245	253					245	253
130	EU.Cherry	Italy	ITA380-512		Gemella			2n		Used			8	105	107					105	107					188	201					188	201					253	255					253	255
131	EU.Cherry	Italy	ITA380-514		Durona di Cesena;Durone di Cesena;Marciana		Durone di Cesena CI 514	2n		Used			4	107	0					107						188	0					188						245	0					245
132	EU.Cherry	Latvia	LVA001001		Talsu 1			2n						107	0					107						190	0					190						249	257					249	257
133	EU.Cherry	Latvia	LVA001002		Strazdes Agrais			2n						107	0					107						190	201					190	201					245	0					245
134	EU.Cherry	Latvia	LVA001003		Snēpeles Melnie			2n						107	0					107						188	190					188	190					253	0					253
135	EU.Cherry	Latvia	LVA001004		Vidzemes Sārtvaidzis			2n						107	0					107						188	201					188	201					253	0					253
136	EU.Cherry	Latvia	LVA001005		Indra			2n						107	0					107						188	199					188	199					245	251					245	251
137	EU.Cherry	Latvia	LVA001006		Aija			2n						105	107					105	107					188	201					188	201					253	0					253
138	EU.Cherry	Latvia	LVA001007		PU 14406			2n						105	107					105	107					188	0					188						253	0					253
139	EU.Cherry	Latvia	LVA001008		Balzams			2n						105	107					105	107					188	201					188	201					253	0					253
140	EU.Cherry	Latvia	LVA001009		Aleksandrs			2n						105	107					105	107					188	201					188	201					253	0					253
141	EU.Cherry	Latvia	LVA001010		Iedzēnu Dzeltenais			2n						105	107					105	107					188	201					188	201					245	253					245	253
142	EU.Cherry	Latvia	LVA001011		Dzintars			2n					9	105	0					105						188	201					188	201					253	0					253
143	EU.Cherry	Latvia	LVA001012		Agris			2n						105	107					105	107					188	0					188						245	253					245	253
144	EU.Cherry	Latvia	LVA001013		AM 24-10-22			2n						105	107					105	107					190	201					190	201					253	0					253
145	EU.Cherry	Latvia	LVA001014		Paula			2n						105	107					105	107					188	199					188	199					245	253					245	253
146	EU.Cherry	Latvia	LVA001015		Artis			2n						105	107					105	107					188	0					188						253	255					253	255
147	EU.Cherry	Latvia	LVA001016		Leningradskaja Chornaya			2n						107	0					107						188	190					188	190					253	0					253
148	EU.Cherry	Latvia	LVA001017		Bryanskaya Rozovaya			2n						105	111					105	111					190	199					190	199					253	0					253
149	EU.Cherry	Latvia	LVA001018		Iputj			2n						107	0					107						188	199					188	199					247	253					247	253
150	EU.Cherry	Latvia	LVA001019		Tyutchevka			2n						105	107					105	107					188	0					188						253	0					253
151	EU.Cherry	Latvia	LVA001020		Radica			2n						107	0					107						188	190					188	190					247	253					247	253
152	EU.Cherry	Latvia	LVA001021		Ovstuzhenka			2n						105	107					105	107					188	0					188						253	0					253
153	EU.Cherry	Latvia	LVA001022		Kompaktnaya Venyaminova			2n						105	107					105	107					188	0					188						253	0					253
154	EU.Cherry	Latvia	LVA001023		Valery Chkalov			2n						105	107					105	107					188	190					188	190					253	0					253
155	EU.Cherry	Latvia	LVA001024		Donecky 24-37			2n						105	107					105	107					188	0					188						253	0					253
156	EU.Cherry	Latvia	LVA001025		Krupnoplodnaya			2n					15	105	107					105	107					188	0					188						245	253					245	253
157	EU.Cherry	Latvia	LVA001026		Donchanka			2n						105	107					105	107					188	0					188						253	255					253	255
158	EU.Cherry	Latvia	LVA001027		Aelita			2n						105	107					105	107					188	0					188						253	0					253
159	EU.Cherry	Latvia	LVA001028		Ugoljok			2n					18	105	107					105	107					188	201					188	201					245	253					245	253
160	EU.Cherry	Latvia	LVA001029		Mindauge			2n						107	0					107						188	201					188	201					251	253					251	253
161	EU.Cherry	Latvia	LVA001030		Agila			2n						107	0					107						188	201					188	201					245	253					245	253
162	EU.Cherry	Latvia	LVA001031		Auste			2n					11	105	107					105	107					188	0					188						245	253					245	253
163	EU.Cherry	Latvia	LVA001032		Vytenu Juodoji			2n						107	121					107	121					188	201					188	201					245	0					245
164	EU.Cherry	Hungary	NGYE-001		Badacsonyi			2n					3	105	107					105	107					188	0					188						245	0					245
165	EU.Cherry	Hungary	NGYE-002		Disznódi Fűszeres			2n						105	107					105	107					188	190					188	190					253	255					253	255
166	EU.Cherry	Hungary	NGYE-003		Farmosi Cseresznye			2n					3	105	107					105	107					188	0					188						245	0					245
167	EU.Cherry	Hungary	NGYE-004		Fehér Cseresznye			2n					6	105	107					105	107					188	199					188	199					245	253					245	253
168	EU.Cherry	Hungary	NGYE-005		Fehér Ropogós Pollenadó			2n					6	105	107					105	107					188	199					188	199					245	253					245	253
169	EU.Cherry	Hungary	NGYE-006		Fekete Helyi Sukoró			2n						105	107					105	107					188	201					188	201					245	0					245
170	EU.Cherry	Hungary	NGYE-007		Fekete Kőszemű			2n						107	0					107						188	190					188	190					245	0					245
171	EU.Cherry	Hungary	NGYE-008		Fertődi Csüngő			2n					4	107	0					107						188	0					188						245	0					245
172	EU.Cherry	Hungary	NGYE-009		Gyöngyösi Szívcseresznye			2n						105	107					105	107					190	201					190	201					245	255					245	255
173	EU.Cherry	Hungary	NGYE-010		Kecskecsöcsű			2n					21	105	107					105	107					188	0					188						245	0					245
174	EU.Cherry	Hungary	NGYE-011		Késői Helyi Fekete			2n						105	107					105	107					188	201					188	201					253	255					253	255
175	EU.Cherry	Hungary	NGYE-012		Késői Vadcseresznye			2n						107	0					107						190	0					190						245	0					245
176	EU.Cherry	Hungary	NGYE-013		Korai Ropogós			2n					3	105	107					105	107					188	0					188						245	0					245
177	EU.Cherry	Hungary	NGYE-015		Májusi Hosszúszárú			2n						105	107					105	107					201	0					201						253	255					253	255
178	EU.Cherry	Hungary	NGYE-016		Májusi Korai			2n					22	105	0					105						190	201					190	201					255	0					255
179	EU.Cherry	Hungary	NGYE-017		Pákozdi Fehér			2n					6	105	107					105	107					188	199					188	199					245	253					245	253
180	EU.Cherry	Hungary	NGYE-018		Péceli Cseresznye			2n						107	0					107						188	190					188	190					245	0					245
181	EU.Cherry	Hungary	NGYE-019		Solymári Gömbölyű			2n						105	107					105	107					188	201					188	201					245	253					245	253
182	EU.Cherry	Hungary	NGYE-020		Szeptember			2n						107	0					107						190	0					190						245	0					245
183	EU.Cherry	Hungary	NGYE-021		Szomolyai Fekete			2n						105	107					105	107					201	0					201						253	255					253	255
184	EU.Cherry	Hungary	NGYE-022		Torbágyi Késői			2n						105	107					105	107					190	201					190	201					255	0					255
185	EU.Cherry	Slovakia	SVK001001		Cachtice 3			2n						105	107					105	107					188	190					188	190					245	257					245	257
186	EU.Cherry	Slovakia	SVK001002		Cachtice 4			2n					23	105	107					105	107					188	201					188	201					245	255					245	255
187	EU.Cherry	Slovakia	SVK001003		Cachtice 6			2n					3	105	107					105	107					188	0					188						245	0					245
188	EU.Cherry	Slovakia	SVK001004		Cachtice 7			2n					3	105	107					105	107					188	0					188						245	0					245
189	EU.Cherry	Slovakia	SVK001005		Cachtice 8			2n					77	107	0					107						188	190					188	190					245	253					245	253
190	EU.Cherry	Slovakia	SVK001006		Cachtice 17			2n					3	105	107					105	107					188	0					188						245	0					245
191	EU.Cherry	Slovakia	SVK001007		Brdarka 245			2n						105	0					105						188	203					188	203					245	0					245
192	EU.Cherry	Slovakia	SVK001008		Brdarka 311			2n						107	0					107						190	201					190	201					245	253					245	253
193	EU.Cherry	Slovakia	SVK001009		Brdarka 795			2n					23	105	107					105	107					188	201					188	201					245	255					245	255
194	EU.Cherry	Slovakia	SVK001010		Dr.Macaj			2n						105	107					105	107					188	190					188	190					253	255					253	255
195	EU.Cherry	Morocco	3BC		3BC			2n					25	107	0					107						188	190					188	190					245	0					245
196	EU.Cherry	Morocco	Bah		Bah			2n						107	0					107						188	0					188						245	0					245
197	EU.Cherry	Morocco	BA		BA			2n						107	0					107						188	0					188						245	0					245
198	EU.Cherry	Morocco	Inconnu1S13		Inconnu1S13			2n						107	0					107						188	0					188						245	0					245
199	EU.Cherry	Morocco	BGh		BGh			2n						107	0					107						188	0					188						245	0					245
200	EU.Cherry	Morocco	BN		BN			2n						107	0					107						188	0					188						245	0					245
201	EU.Cherry	Morocco	Burlat1R		Burlat1R			2n						107	0					107						188	0					188						245	0					245
202	EU.Cherry	Morocco	CA		CA			2n						105	107					105	107					188	201					188	201					253	0					253
203	EU.Cherry	Morocco	Cerisette 1R		Cerisette 1R			2n						105	107					105	107					190	0					190						245	255					245	255
204	EU.Cherry	Morocco	CPI		CPI			2n						105	107					105	107					188	201					188	201					253	255					253	255
205	EU.Cherry	Morocco	CPL		CPL			2n					3	105	107					105	107					188	0					188						245	0					245
206	EU.Cherry	Morocco	MA		MA			2n						107	0					107						190	0					190						245	257					245	257
207	EU.Cherry	Morocco	Napoleon1A		Napoleon1A			2n					5	105	107					105	107					188	0					188						245	253					245	253
208	EU.Cherry	Morocco	NS		NS			2n					30	105	107					105	107					188	201					188	201					253	255					253	255
209	EU.Cherry	Morocco	OK-1-HR		OK-1-HR			2n						105	107					105	107					190	0					190						245	0					245
210	EU.Cherry	Morocco	S12		S12			2n						107	0					107						188	0					188						245	0					245
211	EU.Cherry	Morocco	Van1Q		Van1Q			2n						105	107					105	107					188	201					188	201					253	0					253
212	EU.Cherry	Morocco	Van		Van			2n					3	105	107					105	107					188	0					188						245	0					245
213	EU.Cherry	Morocco	VN		VN			2n						105	107					105	107					188	201					188	201					253	0					253
214	EU.Cherry	Morocco	Cerisette2A		Cerisette2A			3n						105	107					105	107					188	190					188	190					245	257					245	257
215	EU.Cherry	Belgium	BEL19-CRAW-001		Helshoven			2n						105	107					105	107					188	190					188	190					253	259					253	259
216	EU.Cherry	Belgium	BEL19-CRAW-002		Bigarreau Ghijssens			2n						107	0					107						188	0					188						245	253					245	253
217	EU.Cherry	Belgium	BEL19-CRAW-003		Bigarreau Jaune Tardif			2n					9	105	0					105						188	201					188	201					253	0					253
218	EU.Cherry	Belgium	BEL19-CRAW-004		Abbesse de Mouland			2n						105	107					105	107					190	0					190						255	259					255	259
219	EU.Cherry	Belgium	BEL19-CRAW-005		Griotte de Schaerbeek AR1			4n						105	107	115				105	107	115				186	188	190				186	188	190				254	0					253
220	EU.Cherry	Belgium	BEL19-CRAW-006		Griotte de Schaerbeek			4n						105	107	115				105	107	115				186	188	190				186	188	190				254	257	271				253	257	271
221	EU.Cherry	Belgium	BEL19-CRAW-007		Pirette de Biercée			2n						105	107					105	107					201	0					201						253	255					253	255
222	EU.Cherry	Belgium	BEL19-CRAW-008		Rouge Dorée			2n						107	0					107						190	201					190	201					253	255					253	255
223	EU.Cherry	Belgium	BEL19-CRAW-009		Cerise de Lignette			2n						105	107					105	107					188	201					188	201					247	255					247	255
224	EU.Cherry	Belgium	BEL19-CRAW-010		Guigne Presgaux 2			2n						105	107					105	107					188	201					188	201					245	255					245	255
225	EU.Cherry	Belgium	BEL19-CRAW-011		Cerise Benne			2n					23	105	107					105	107					188	201					188	201					245	255					245	255
226	EU.Cherry	Belgium	BEL19-CRAW-012		Cerise Brunin			2n						105	107					105	107					188	201					188	201					245	255					245	255
227	EU.Cherry	Belgium	BEL19-CRAW-013		Cerisier Proces			2n						105	0					105						190	201					190	201					255	0					255
228	EU.Cherry	Belgium	BEL19-CRAW-014		Bigarreau Noir			2n						105	107					105	107					190	0					190						255	259					255	259
229	EU.Cherry	Belgium	BEL19-CRAW-015		Bigarreau Blanc Tardif			2n					30	105	107					105	107					188	201					188	201					253	255					253	255
230	EU.Cherry	Belgium	BEL19-CRAW-016		Bigarreau Noir Hâtif			2n						105	107					105	107					190	0					190						255	259					255	259
231	EU.Cherry	Austria	BOKU-001		Donnerskircher Blaukirsche			2n						105	107					105	107					190	201					190	201					245	0					245
232	EU.Cherry	Austria	BOKU-002		Schartner Rainkirsche			2n						105	107					105	107					188	190					188	190					245	0					245
233	EU.Cherry	Austria	BOKU-003		Sämling aus Sauerbrunn			2n						105	107					105	107					190	0					190						245	259					245	259
234	EU.Cherry	Austria	BOKU-004		Marzer Kirsche			2n						107	0					107						188	201					188	201					245	257					245	257
235	EU.Cherry	Austria	BOKU-005		Kritzendorfer Einsiedekirsche Typ 1			2n					88	105	107					105	107					188	190					188	190					253	257					253	257
236	EU.Cherry	Austria	BOKU-006		Kritzendorfer Einsiedekirsche Typ 2			2n					88	105	107					105	107					188	190					188	190					253	257					253	257
237	EU.Cherry	Austria	KLOST-001		Horitschoner Kirsche			2n					3	105	107					105	107					188	0					188						245	0					245
238	EU.Cherry	Austria	KLOST-002		Kirsche Kierling			2n					9	105	0					105						188	201					188	201					253	0					253
239	EU.Cherry	Estonia	EST012-001		Reelu			2n						107	0					107						188	190					188	190					253	0					253
240	EU.Cherry	Estonia	EST012-002		Madissoni Roosa			2n						105	107					105	107					190	201					190	201					253	255					253	255
241	EU.Cherry	Estonia	EST012-003		Veidenbergi Maguskirss			2n						107	0					107						188	190					188	190					245	253					245	253
242	EU.Cherry	Estonia	EST012-004		Helgi			2n						105	107					105	107					188	201					188	201					253	255					253	255
243	EU.Cherry	Estonia	EST012-005		Maia			2n						105	107					105	107					188	190					188	190					253	0					253
244	EU.Cherry	Estonia	EST012-006		Maardu Maguskirss			2n						131	0					131						190	0					190						253	0					253
245	EU.Cherry	Estonia	EST012-007		Kadrin			2n						107	0					107						188	201					188	201					245	253					245	253
246	EU.Cherry	Estonia	EST012-008		Kaie			2n						105	107					105	107					188	201					188	201					253	255					253	255
247	EU.Cherry	Estonia	EST012-009		Tiki			2n						107	0					107						188	0					188						253	0					253
248	EU.Cherry	Estonia	EST012-010		Elle			2n						105	107					105	107					188	201					188	201					245	255					245	255
249	EU.Cherry	Estonia	EST012-011		Piret			2n						105	107					105	107					188	0					188						253	0					253
250	EU.Cherry	Estonia	EST012-012		Mupi			2n						107	0					107						188	199					188	199					253	0					253
251	EU.Cherry	Estonia	EST012-013		Artur			2n						107	0					107						188	190					188	190					253	0					253
252	EU.Cherry	Estonia	EST012-014		Tõmmu			2n						107	0					107						188	190					188	190					245	253					245	253
253	EU.Cherry	Estonia	EST012-015		Tontu			2n						105	107					105	107					188	201					188	201					253	0					253
254	EU.Cherry	Estonia	EST012-016		Meelika			2n						107	0					107						188	190					188	190					253	0					253
255	EU.Cherry	Estonia	EST012-017		Anu			2n						107	0					107						188	0					188						253	0					253
256	EU.Cherry	Estonia	EST012-018		Irma			2n						107	0					107						188	190					188	190					253	0					253
257	EU.Cherry	Estonia	EST012-019		Adelina			2n						105	107					105	107					188	190					188	190					253	0					253
258	EU.Cherry	Estonia	EST012-020		Iput			2n						107	0					107						188	199					188	199					247	253					247	253
259	EU.Cherry	Estonia	EST012-021		Gronkavaja			2n						107	0					107						188	199					188	199					253	0					253
260	EU.Cherry	Estonia	EST012-022		Zorka			2n						105	107					105	107					188	0					188						253	0					253
261	EU.Cherry	Estonia	EST012-023		Jurgita			2n						107	0					107						190	201					190	201					253	255					253	255
262	EU.Cherry	Estonia	EST012-024		Leningradskaja Chernaja			2n						107	0					107						188	190					188	190					253	0					253
263	EU.Cherry	Great Britain	GBR30-001		Early Birchent		Early Birchenhayes	2n		Excluded	Used	No		107	0					107						188	203					188	203					245	253					245	253
264	EU.Cherry	Great Britain	GBR30-002		Hollander			2n		Used				107	0					107						188	190					188	190					245	0					245
265	EU.Cherry	Great Britain	GBR30-003		Sämling aus Sauerbrunn	Ironsides		2n		Used		Resolved	43	105	107					105	107					188	190					188	190					245	253					245	253
266	EU.Cherry	Great Britain	GBR30-005		Ronal's Hear			2n		Used				107	0					107						188	199					188	199					253	0					253
267	EU.Cherry	Great Britain	GBR30-006		Waterloo			2n		Used				107	0					107						188	201					188	201					253	0					253
268	EU.Cherry	Great Britain	GBR30-007		Burcombre		Burcombe	2n		Excluded	Used	No		107	0					107						190	0					190						245	253					245	253
269	EU.Cherry	Great Britain	GBR30-004		Rodmersham		Rodmersham Seedling	3n		Excluded	Used	No		105	107					105	107					188	190					188	190					253	257	273				253	257	273
270	EU.Cherry	Great Britain	GBR30-008		Cryall's Seedlings			2n		Used				105	107					105	107					188	190					188	190					255	259					255	259
271	EU.Cherry	Great Britain	GBR30-009		Early Rivers			2n		Used			2	105	107					105	107					188	190					188	190					253	255					253	255
272	EU.Cherry	Great Britain	GBR30-010		Goodnestone Black			2n		Used			40	105	107					105	107					188	201					188	201					255	259					255	259
273	EU.Cherry	Great Britain	GBR30-011		Ham Green Bl			2n		Used			41	105	107					105	107					190	201					190	201					255	259					255	259
274	EU.Cherry	Great Britain	GBR30-012		Merton Bigarreau			2n		Used				105	107					105	107					188	0					188						253	255					253	255
275	EU.Cherry	Great Britain	GBR30-013		Merton Glory			2n		Used			103	107	0					107						188	0					188						245	253					245	253
276	EU.Cherry	Great Britain	GBR30-014		Noble			2n		Used			4	107	0					107						188	0					188						245	0					245
277	EU.Cherry	Great Britain	GBR30-015		Nutberry Black			2n		Used			34	105	107					105	107					188	190					188	190					245	255					245	255
278	EU.Cherry	Great Britain	GBR30-016		Polstead black			3n		Used				105	0					105						190	201					190	201					253	257	271				253	257	271
279	EU.Cherry	Great Britain	GBR30-017		Magyar porc		Magyar Porc Csereszyne (HTB)			Excluded	Used	No	3	105	107					105	107					188	0					188						245	0					245
280	EU.Cherry	Portugal	INIAV-100		Francesa de A			2n						105	107					105	107					188	201					188	201					245	253					245	253
281	EU.Cherry	Portugal	INIAV-101		Tavora A			2n					25	107	0					107						188	190					188	190					245	0					245
282	EU.Cherry	Portugal	INIAV-102		Branca			2n					9	105	0					105						188	201					188	201					253	0					253
283	EU.Cherry	Portugal	INIAV-103		Saco			2n					99	107	0					107						188	190					188	190					245	255					245	255
284	EU.Cherry	Portugal	INIAV-104		Morangal			2n					44	105	107					105	107					188	201					188	201					245	253					245	253
285	EU.Cherry	Portugal	INIAV-105		Maringa			2n						105	107					105	107					188	201					188	201					253	0					253
286	EU.Cherry	Portugal	INIAV-106		Tavora VR			2n					25	107	0					107						188	190					188	190					245	0					245
287	EU.Cherry	Portugal	INIAV-107		Lisboeta			2n						107	0					107						190	0					190						245	257					245	257
288	EU.Cherry	Norway	411		Gamal sort f. Aslaug Aga, Oda			2n						105	0					105						188	201					188	201					253	255					253	255
289	EU.Cherry	Norway	401		Alvsaker			2n					7	105	0					105						188	201					188	201					245	253					245	253
290	EU.Cherry	Norway	103		Giant			2n						105	107					105	107					188	190					188	190					245	253					245	253
291	EU.Cherry	Norway	501		Gul Bigga			2n					7	105	0					105						188	201					188	201					245	253					245	253
292	EU.Cherry	Norway	204		Holmabær			2n						105	107					105	107					188	190					188	190					253	257					253	257
293	EU.Cherry	Norway	002		Hordatun			2n					25	107	0					107						188	190					188	190					245	0					245
294	EU.Cherry	Norway	110		Gamal sort f. L. Torblå, Hovland			2n						105	107					105	107					188	190					188	190					245	253					245	253
295	EU.Cherry	Norway	301		Små Elton (Nå - bær)			2n						105	0					105						188	201					188	201					253	255					253	255
296	EU.Cherry	Norway	406		Kassin			2n					84	105	107					105	107					188	201					188	201					245	257					245	257
297	EU.Cherry	Norway	108		Kunze			2n						107	0					107						190	201					190	201					253	0					253
298	EU.Cherry	Norway	005		Kvit Spansk			2n					27	105	107					105	107					188	201					188	201					253	0					253
299	EU.Cherry	Norway	507		Mersten			2n					84	105	107					105	107					188	201					188	201					245	257					245	257
300	EU.Cherry	Norway	505		Napoleon			2n				Yes		105	107					105	107					188	201					188	201					253	255					253	255
301	EU.Cherry	Norway	304		Osabaer			2n						105	107					105	107					188	201					188	201					253	255					253	255
302	EU.Cherry	Norway	607		Jorunn Os morell			2n						105	107					105	107					188	190					188	190					245	253					245	253
303	EU.Cherry	Norway	210		Berny			2n						107	0					107						188	201					188	201					245	0					245
304	EU.Cherry	Norway	408		Emperor Francis			2n					44	105	107					105	107					188	201					188	201					245	253					245	253
305	EU.Cherry	Norway	511		Svart Spansk			2n						107	0					107						190	201					190	201					247	251					247	251
306	EU.Cherry	Norway	008		Schmidt			2n						105	107					105	107					188	190					188	190					245	253					245	253
307	EU.Cherry	Norway	311		Stor Elt			2n					5	105	107					105	107					188	0					188						245	253					245	253
308	EU.Cherry	Norway	105		Sue			2n						105	0					105						188	190					188	190					253	0					253
309	EU.Cherry	Norway	611		Tolleiv			2n						105	107					105	107					188	190					188	190					255	257					255	257
310	EU.Cherry	Norway	605		Coe's Transparent			2n					74	105	107					105	107					188	0					188						245	253					245	253
311	EU.Cherry	Norway	601		Fruheste der Mark			2n					29	107	0					107						188	0					188						245	253					245	253
312	EU.Cherry	Norway	208		Early Rivers			2n					2	105	107					105	107					188	190					188	190					253	255					253	255
313	EU.Cherry	Norway	307		Victor			2n						105	0					105						188	0					188						253	0					253
314	EU.Cherry	Norway	203		Werder			2n					46	105	107					105	107					188	201					188	201					245	257					245	257
315	EU.Cherry	Norway	513		Maibaer			3n						107	0	0	0			107						188	0	0	0			188						253	257	0	0			253	257
316	EU.Cherry	Romania	RORSFGI-001		Boambe de Cotnari			2n				Yes	44	105	107					105	107					188	201					188	201					245	253					245	253
317	EU.Cherry	Romania	RORSFGI-002		Galata			2n						105	107					105	107					190	203					190	203					245	253					245	253
318	EU.Cherry	Romania	RORSFGI-003		Maxut			2n						107	0					107						188	0					188						245	251					245	251
319	EU.Cherry	Romania	RORSFGI-004		Basicate			2n						105	107					105	107					188	190					188	190					253	257					253	257
320	EU.Cherry	Romania	RORSFGI-005		Draganele de Pitesti			2n						105	107					105	107					188	0					188						253	255					253	255
321	EU.Cherry	Romania	RORSFGI-006		Bucium			2n						105	107					105	107					188	0					188						253	255					253	255
322	EU.Cherry	Romania	RORSFGI-007		Ludovic			2n						107	0					107						188	0					188						245	253					245	253
323	EU.Cherry	Romania	RORSFGI-008		Andrei			2n						105	107					105	107					188	0					188						245	253					245	253
324	EU.Cherry	Romania	RORSFGI-009		Daria			2n						105	107					105	107					188	0					188						245	0					245
325	National data	Sweden	Ref.		F12/1					Used				107						107																		257						253
326	National data	Sweden	Ref.		Goodnestone Black					Used			40	105	107					105	107																	259	262					255	259
327	National data	Sweden	Ref.		Napoleon					Used			30																									257						253
328	National data	Sweden	Ref.		Noble					Used			4	107						107																		250						245
329	National data	Sweden	Ref.		Noir de Meched					Used			3	105	107					105	107																	250						245
330	National data	Sweden	Ref.		E621					Used				121	123					121	123																	264						261
331	National data	Sweden	Ref.		SL64					Used				123	125					123	125																	231						227
332	National data	Sweden	Ref.		F1292			4		Used				115	117	131	133			115	117	131	133															251	328					247	325
333	National data	Sweden	BR		Allmän gulröd bigarrå							Yes	27	105	107					105	107																	257						253
334	National data	Sweden	Eliten		Allmän gulröd bigarrå							Yes		105	107					105	107																	257						253
335	National data	Sweden	B		Almore					Used				105	107					105	107																	249	257					245	253
336	National data	Sweden	BR		Almore									107						107																		249	257					245	253
337	National data	Sweden	B		Brysselska bruna 4x			4						107	125					107	125																	257						253
338	National data	Sweden	GT		Brysselska bruna 4x			4						107	125					107	125																	257						253
339	National data	Sweden	BR		Buttners Rote Späte								44	105	107					105	107																	249	257					245	253
340	National data	Sweden	Eliten		Buttners Rote Späte								44	105	107					105	107																	249	257					245	253
341	National data	Sweden	BR		Erianne									105						105																		249						245
342	National data	Sweden	B		Fryksås			4		Excluded		Yes		105	107	129	131			105	107	129	131															257						253
343	National data	Sweden	ECH		Fryksås							Yes	44	105	107					105	107																	249	257					245	253
344	National data	Sweden	B		Gårdebo					Used			20	105						105																		257						253
345	National data	Sweden	BR		Gårdebo							Yes		107						107																		243	250					239	245
346	National data	Sweden	Eliten		Gårdebo							Yes		105						105																		249	257					245	253
347	National data	Sweden	B		Hedemora					Used			24	103	105					105	107																	251	262					247	259
348	National data	Sweden	BR		Hedemora								24	107						107																		251	262					247	259
349	National data	Sweden	B		Heidi					Used				105	107					105	107																	249	257					245	253
350	National data	Sweden	CA		Heidi									105	107					105	107																	249	257					245	253
351	National data	Sweden	Eliten		Heidi									105	107					105	107																	249	257					245	253
352	National data	Sweden	B		Huldra					Used			31	105						105																		251	257					247	253
353	National data	Sweden	B		Kirsa 4x			4						107	125	131				107	125	131																257						253
354	National data	Sweden	BR		Kirsa 4x			4						107	125	131				107	125	131																257						253
355	National data	Sweden	Eliten		Kirsa 4x			4						107	125	131				107	125	131																257						253
356	National data	Sweden	FR		Knauff									105	107					105	107																	249	255					245	251
357	National data	Sweden	BR		Leonsvik									107						107																		251	255					247	251
358	National data	Sweden	B		Mahogny fr Näsum					Used				105	107					105	107																	257						253
359	National data	Sweden	B		Napoleon							Yes	4	107						107																		249						245
360	National data	Sweden	BR		Napoleon							Yes		107						107																		250	257					245	253
361	National data	Sweden	B		Nefris 4x					Excluded		Yes		105						105																		250						245
362	National data	Sweden	B		Nordia 4x			4						107	117	125				107	117	125																257						253
363	National data	Sweden	BR		Nordia 4x			4						107	117	125				107	117	125																257						253
364	National data	Sweden	Eliten		Nordia 4x			4						107	117	125				107	117	125																257						253
365	National data	Sweden	B		Ostheimer 4x			4		Used				105	107	121	125			105	107	121	125															257	260	270				253	257	267
366	National data	Sweden	GT		Ostheimer 4x			4						107	129					107	129																	257						253
367	National data	Sweden	B		Pernilla 4x			4		Excluded		Yes		107	125	131				107	125	131																257						253
368	National data	Sweden	BR		Pernilla 4x			4						107	125	131				107	125	131																257						253
369	National data	Sweden	B		Skuggmorell 4x			4		Used			37	105	107	125				105	107	125																257	260	273				253	257	271
370	National data	Sweden	BR		Skuggmorell 4x			4					37	105	107	125				105	107	125																257	260	273				253	257	271
371	National data	Sweden	Eliten		Skuggmorell 4x			4					37	105	107	125				105	107	125																257	260	273				253	257	271
372	National data	Sweden	B		Stevnsbär 4x			4		Used				105	107	115				105	107	115																257	260	271				253	257	269
373	National data	Sweden	CA		Stor svart bigarrå									107						107																		249	257					245	253
374	National data	Sweden	Eliten		Stor svart bigarrå									107						107																		249	259					245	255
375	National data	Sweden	B		Stora klarbär 4x			4		Used				107	125	129				107	125	129																257						253
376	National data	Sweden	BR		Stora klarbär 4x			3						107	125	129				107	125	129																257						253
377	National data	Italy	ITA380-508		Corniola CI 508					Used				107						107																		250	258					245	253
378	National data	Italy			Corniola CI 523									107						107																		250	258					245	253
379	National data	Italy			Corniola CI 79									107						107																		250	258					245	253
380	National data	Italy			Durella di Cesena									107						107																		250	258					245	253
381	National data	Italy	ITA380-504		Durona di S Giovanni CI 504					Used				107						107																		250	258					245	253
382	National data	Italy	ITA380-500		Duroncino Marcianina CI 500					Used				107						107																		250	258					245	253
383	National data	Italy			Durone compatto di Vignola					Used			4	107						107																		250						245
384	National data	Italy			Durone di Cesena CI 255									107						107																		250	258					245	253
385	National data	Italy	ITA380-514		Durone di Cesena CI 514					Used			4	107						107																		250						245
386	National data	Italy			Durone nero I CI 155					Used				107						107																		250						245
387	National data	Italy	ITA380-201		Durone nero II CI 201					Used			4	107						107																		250						245
388	National data	Italy			Fiore CI 165									107						107																		250	258					245	253
389	National data	Italy	ITA380-510		Fiore CI 510					Used				107						107																		250	258					245	253
390	National data	Italy	ITA380-512		Gemella CI 512					Used			8	105	107					105	107																	258						253
391	National data	Italy	ITA380-506		Morandina CI 506					Used				107						107																		250						245
392	National data	Italy	ITA380-502		Morena CI 502					Used				107						107																		250						245
393	National data	Italy			Carraffune									107						107																		258						253
394	National data	Italy			Grammendula1									107						107																		258						253
395	National data	Italy			Grammendula2									107						107																		250	258					245	253
396	National data	Italy			Citra									107						107																		250	258					245	253
397	National data	Italy			Cuore Aspromonte									107						107																		250						245
398	National data	Italy			Niredda									107						107																		250	272					245	267
399	National data	Italy			Vallescura1									107						107																		250						245
400	National data	Italy			Vallescura2									107						107																		250						245
401	National data	Italy			Maiatica									107						107																		250						245
402	National data	Italy			Moddacchia Aspromonte									107						107																		250	258					245	253
403	National data	Italy			Semenzale morbido									107						107																		258						253
404	National data	Italy			San Pietro San Lorenzo									107						107																		250	258					245	253
405	National data	Italy			Iancuzza napoletana									107						107																		250	258					245	253
406	National data	Italy			Cappucciarica San Lorenzo									107						107																		250	258					245	253
407	National data	Italy			Bombardune									107						107																		258						253
408	National data	Italy			Amarena grecanica									107						107																		250						245
409	National data	Italy			Maiatica rossa									107						107																		250						245
410	National data	Italy			Carraffune bianco									107						107																		250	258					245	253
411	National data	Italy			Carrammenduli2									107						107																		258						253
412	National data	Italy			Zuccaredda									107						107																		250						245
413	National data	Italy			San Pietro Cardeto									107						107																		250	258					245	253
414	National data	Italy			Cappucciarica Cardeto									107						107																		250	258					245	253
415	National data	Italy			Abenavoli bianco									107						107																		258						253
416	National data	Italy			Zuccarigne									107						107																		258						253
417	National data	Italy			Lombardune									107						107																		250	258					245	253
418	National data	Italy			Caddusa									107						107																		250						245
419	National data	Italy			Cappuccia Castelbuono									107						107																		250						245
420	National data	Italy			Cappuccia imperiale									107						107																		250	258					245	253
421	National data	Italy			Carrubbedda									107						107																		250	258					245	253
422	National data	Italy			Cristallina									107						107																		250						245
423	National data	Italy			Kronio									107						107																		250						245
424	National data	Italy			Maiolina Etna									107						107																		258						253
425	National data	Italy			Moscatella									107						107																		250						245
426	National data	Italy			Nucigliera									107						107																		250	258					245	253
427	National data	Italy			Puntalazzese									107						107																		250	258					245	253
428	National data	Italy			Quarantana									105						105																		258						253
429	National data	Italy			Furticchiara								30	105	107					105	107																	258	260					253	255
430	National data	Italy			Maiolina Sant Angelo del Mela									107						107																		250						245
431	National data	Italy			Niredda Cappuccia									107						107																		258						253
432	National data	Italy			Raffiuna S Mela									107						107																		258						253
433	National data	Italy			S Angelo S Mela									107						107																		250	258					245	253
434	National data	Italy			Corniola di Montecatini									107						107																		250	258					245	253
435	National data	Italy			Crevalcore									107						107																		250	258					245	253
436	National data	Italy			Durona di Matterello									107						107																		250						245
437	National data	Italy			Durona milanese									107						107																		250	258					245	253
438	National data	Italy			Este Brognoligo									107						107																		250						245
439	National data	Italy			Mora di Cazzano 40									107						107																		250	258					245	253
440	National data	Italy			Morette									107						107																		250						245
441	National data	Italy			Bianca di Piemonte									107						107																		250						245
442	National data	Italy			Biancona di Garbagna									107						107																		250						245
443	National data	Italy			Ceresa di Colombe									107						107																		250						245
444	National data	Italy			Gambolungo di Garbagna									105						105																		258						253
445	National data	Italy			Graffioni del Piemonte									107						107																		250	258					245	253
446	National data	Italy			Martini Roma									107						107																		250						245
447	National data	Italy			Vittoria									107						107																		258	260					253	255
448	National data	Italy			Ciliegie bianche Marostegane									107						107																		258						253
449	National data	Italy			Marostegana									107						107																		250	258					245	253
450	National data	Italy			Roana									107						107																		258	262					253	259
451	National data	Italy			Imperiale di Caserta									107						107																		250						245
452	National data	Italy			Malizia									107						107																		250	258					245	253
453	National data	Italy			Malizia falsa									107						107																		250	258					245	253
454	National data	Italy			San Giorgio									107						107																		250	258					245	253
455	National data	Italy			Cordada Niedda					Used				107						107																		250						245
456	National data	Italy			Corittu									107						107																		250						245
457	National data	Italy			Niredda Laconi					Used				107	127					107	127																	250	258					245	253
458	National data	Italy			Meuredda dei Merli									107						107																		250						245
459	National data	Italy			Nera di Nuchis					Used				107						107																		250						245
460	National data	Italy			Olpina Desulo					Used				107						107																		250	258					245	253
461	National data	Italy			Tenalgi Gulza									107						107																		250						245
462	National data	Italy			Di Nello									105						105																		258						253
463	National data	Italy			Siso									107						107																		250	258					245	253
464	National data	Italy			Crognolina di Maenza					Used				107						107																		250	258					245	253
465	National data	Italy			Graffione									105						105																		250						245
466	National data	Italy			Lingua de fori					Used				107						107																		250	258					245	253
467	National data	Italy			Maggiolina									107						107																		250	258					245	253
468	National data	Italy			Petrocca									107						107																		250						245
469	National data	Italy			Ravenna precoce									107						107																		250						245
470	National data	Italy			Ravenna tardiva									107						107																		250	258					245	253
471	National data	Italy			Ciliegia di Udine									107						107																		258	262					253	259
472	National data	Italy			Duroncino di Costasavina									105	107					105	107																	258						253
473	National data	Italy			Durone di Coredo								42	105	107					105	107																	250	258					245	253
474	National data	Italy			Zambana									107						107																		258						253
475	National data	Italy			Bella di Firenze									107						107																		250	258					245	253
476	National data	Italy			Capo di serpe									107						107																		250						245
477	National data	Italy			Cavaliere					Used		Yes	29	107						107																		258						253
478	National data	Italy			Colafemmina									107						107																		250	258					245	253
479	National data	Italy			Dura del reddito									107						107																		258						253
480	National data	Italy			Durona di Bisceglie									107						107																		250	258					245	253
481	National data	Italy			Forlì									107						107																		250	258					245	253
482	National data	Italy			Francesina									107						107																		250	258					245	253
483	National data	Italy			Francia									107						107																		250	258					245	253
484	National data	Italy			Fuciletta nostrale									107						107																		252	258					247	253
485	National data	Italy			Graffiona									107						107																		258						253
486	National data	Italy			Limone								30	105	107					105	107																	258	260					253	255
487	National data	Italy			Molfetta					Used		Yes	29	107						107																		258						253
488	National data	Italy			Montagnola									107						107																		250	258					245	253
489	National data	Italy			Roma									107						107																		250						245
490	National data	Italy			San Nicola					Used		Yes		107						107																		250	258					245	253
491	National data	Italy			Zucchero									107						107																		250	258					245	253
492	National data	Italy	ITA380-163		Ferrovia					Used			3	105	107					105	107																	250						245
493	National data	Italy			Nero inferno									107						107																		250						245
494	National data	Italy			Mora piacentina									107						107																		250						245
495	National data	Italy			Avorio									107						107																		250						245
496	National data	Italy			Bella di Pistoia A								4	107						107																		250						245
497	National data	Italy			Benedetta									107						107																		258	260					253	255
498	National data	Italy			Carlotta					Used				105	107					105	107																	258	260					253	255
499	National data	Italy			Crognolo									107						107																		260						255
500	National data	Italy			Cuore									107						107																		250						245
501	National data	Italy			Del cuore									107						107																		250						245
502	National data	Italy			Di Giardino									107						107																		250						245
503	National data	Italy			Di Guglielmo									107						107																		250						245
504	National data	Italy			Durona Misciano									107						107																		250						245
505	National data	Italy			Gavorgnana									107						107																		250						245
506	National data	Italy			Grossa di Pistoia									107						107																		250	258					245	253
507	National data	Italy			Maggiola									107						107																		250	258					245	253
508	National data	Italy			Marchiana									107						107																		250	258					245	253
509	National data	Italy			Morella									107						107																		250						245
510	National data	Italy			Morellona									107						107																		250						245
511	National data	Italy			Napoletana									107						107																		250	258					245	253
512	National data	Italy			Nerona									107						107																		250						245
513	National data	Italy			Palermina									107						107																		250	258					245	253
514	National data	Italy			Papale									105						105																		258						253
515	National data	Italy			Papalona									107						107																		250						245
516	National data	Italy			Poponcina									107						107																		250						245
517	National data	Italy			Precoce della Marca									107						107																		250	258					245	253
518	National data	Italy			Precoce di Cevoli									107						107																		250	258					245	253
519	National data	Italy			Primaticcia									107						107																		250	258					245	253
520	National data	Italy			S Giovanni									107						107																		250						245
521	National data	Italy			Sotto acquavite									107						107																		250						245
522	National data	Italy			Turca									107						107																		250						245
523	National data	Italy			Usignano									107						107																		250						245
524	National data	Italy			Antuono									107						107																		250	258					245	253
525	National data	Italy			Bella di Garbagna									107						107																		250						245
526	National data	Italy			Bella di Pistoia B									107						107																		250						245
527	National data	Italy			Bertiello									107						107																		250	258					245	253
528	National data	Italy			Calusetto Tuma									107						107																		250						245
529	National data	Italy			Camponica									105	107					105	107																	250	258					245	253
530	National data	Italy			Cantona									107						107																		250						245
531	National data	Italy			Ceresa Montecastello									107						107																		250						245
532	National data	Italy			Ciauzara									107						107																		250	258					245	253
533	National data	Italy			Cornaiola									107						107																		258						253
534	National data	Italy			Del Monte									107						107																		258						253
535	National data	Italy			Della Recca									107						107																		250	258					245	253
536	National data	Italy			Don Vincenzo									107						107																		258						253
537	National data	Italy			Galucio									107						107																		258						253
538	National data	Italy			Graffione bianco									107						107																		250	258					245	253
539	National data	Italy			Lattacci									107						107																		250						245
540	National data	Italy			Lauretana									107						107																		250	258					245	253
541	National data	Italy			Maiatica di Taurasi									105	107					105	107																	250						245
542	National data	Italy			Marfatana									107						107																		250	258					245	253
543	National data	Italy			Martini Piemonte									107						107																		250	258					245	253
544	National data	Italy			Mulegnana nera									107						107																		258						253
545	National data	Italy			Mulegnana riccia									107						107																		258						253
546	National data	Italy			Montenero									107						107																		250						245
547	National data	Italy			Paesanella									107						107																		250						245
548	National data	Italy			Pagliarella									105	107					105	107																	250						245
549	National data	Italy			Patanara									107						107																		250						245
550	National data	Italy			Passaguai									107						107																		250	258					245	253
551	National data	Italy			Pomella									107						107																		258						253
552	National data	Italy			S Anna									107						107																		250						245
553	National data	Italy			Silvestre									107						107																		250	258					245	253
554	National data	Italy			Tempio Bonannaro									107						107																		250						245
555	National data	Italy			Vigevano									107						107																		250						245
556	National data	Italy			Vittona									107						107																		250	258					245	253
557	National data	Italy			Zuccarenella									107						107																		250	258					245	253
558	National data	Italy			Sardinia 1								30	105	107					105	107																	258	260					253	255
559	National data	Italy			Sardinia 5									107						107																		250						245
560	National data	Italy			Sardinia 8									107						107																		250						245
561	National data	Italy			Sardinia 11									107						107																		250						245
562	National data	Italy	Ref.		F12 1					Used				107						107																		258						253
563	National data	Italy	Ref.		Goodnestone Black					Used			40	105	107					105	107																	258	262					253	259
564	National data	Italy	Ref.		Napoleon					Used			30	105	107					105	107																	258	260					253	255
565	National data	Italy	Ref.		Noble					Used			4	107						107																		250						245
566	National data	Italy	Ref.		Noire de Meched					Used			3	105	107					105	107																	250						245
567	National data	Italy	Ref.		E621					Used				121	123					121	123																	264						261
568	National data	Italy	Ref.		SL64					Used				123						123																		230						227
569	National data	Italy	Ref.		F1292					Used				117	133					117	133																	252	328					247	323
570	National data	Germany	Pa_1		Perle von Filsen									104	106					105	107																	245	253					245	253
571	National data	Germany	Pa_2		Hedelfinger					Used			23	104	106					105	107																	245	255					245	255
572	National data	Germany	Pa_3		Große Schwarze Knorpel(kirsche)								13	104	106					105	107																	245	255					245	255
573	National data	Germany	Pa_4		Haumüller Mitteldicke									104	106					105	107																	245	253					245	253
574	National data	Germany	Pa_5		Schneider´s Späte Knorpel(kirsche)					Used			3	104	106					105	107																	245						245
575	National data	Germany	Pa_6		Köbles Schecken									106						107																		253	255					253	255
576	National data	Germany	Pa_7		Remstäler									106						107																		257	269					257	269
577	National data	Germany	Pa_8		Schöne von Marienhöhe					Used			88	104	106					105	107																	253	257					253	257
578	National data	Germany	Pa_9		SG_9_nd									104	106					105	107																	253	259					253	259
579	National data	Germany	Pa_10		Sendelbacher									104	106					105	107																	245	247					245	247
580	National data	Germany	Pa_11		Basler Adler(kirsche)								14	104	106					105	107																	245	255					245	255
581	National data	Germany	Pa_12		SG 12_Unterländer/Schwarze von Lobenroth									104						105																		253	255					253	255
582	National data	Germany	Pa_13		SG 13_nd									104						105																		255						255
583	National data	Germany	Pa_14		Büttners Rote Knorpel(kirsche)/AM/ZR_SG 14					Used			44	104	106					105	107																	245	253					245	253
584	National data	Germany	Pa_15		Nareko-V									104	106					105	107																	245	255					245	255
585	National data	Germany	Pa_16		SG 16_Sam/Cherry/Oktavia/Valeska/Weilheimer Riesen								11	104	106					105	107																	245	253					245	253
586	National data	Germany	Pa_17		SG 17_nd									104	106					105	107																	245	255					245	255
587	National data	Germany	Pa_18		Grolls Schwarze					Used			8	104	106					105	107																	253	255					253	255
588	National data	Germany	Pa_19		SG 19_nd									106						107																		245	257					245	257
589	National data	Germany	Pa_20		Adlerkirsche von Bärtschi								33	104	106					105	107																	245	253					245	253
590	National data	Germany	Pa_21		SG 21_nd									104						105																		253	255					253	255
591	National data	Germany	Pa_22		SG 22_nd					Used			87	104	106					105	107																	245	247					245	247
592	National data	Germany	Pa_23		Dudenrother Knorpelkirsche-V									104	106					105	107																	253	255					253	255
593	National data	Germany	Pa_24		Zum Feldes Frühe Schwarze									104	106					105	107																	245						245
594	National data	Germany	Pa_25		Eisenbraune									104	106					105	107																	245	253					245	253
595	National data	Germany	Pa_26		Ermstalperle/Schwarze Baronskirsche									104	106					105	107																	253	255					253	255
596	National data	Germany	Pa_27		Lommatzscher Glasierte-V_SG 27					Used			86	104	106					105	107																	245	253					245	253
597	National data	Germany	Pa_28		Coburger Maiherz Typ Sahlis-Kohren									104	106					105	107																	245	259					245	259
598	National data	Germany	Pa_29		Schubacks Frühe Schwarze									104	106					105	107																	245	259					245	259
599	National data	Germany	Pa_30		Bernhard Nette/Grafenburger					Used			71	104	106					105	107																	245						245
600	National data	Germany	Pa_31		SG 31_nd (Somerset-?)									104	106					105	107																	253						253
601	National data	Germany	Pa_32		Schwarze Kracher									104	106					105	107																	245	255					245	255
602	National data	Germany	Pa_33		Kronprinz von Hannover					Used			85	106						107																		245	253					245	253
603	National data	Germany	Pa_34		Nareko									104	106					105	107																	245	253					245	253
604	National data	Germany	Pa_35		Najello									104						105																		253						253
605	National data	Germany	Pa_36		Nabugi									104	106					105	107																	253						253
606	National data	Germany	Pa_37		SG 37_nd (Nalitta-?)									104	106					105	107																	245						245
607	National data	Germany	Pa_38		Namati/Namada_SG 38									104	106					105	107																	253	257					253	257
608	National data	Germany	Pa_39		Navon/Namati_SG 39									106						107																		245	253					245	253
609	National data	Germany	Pa_40		Katalin/Namada_SG 40									104	106					105	107																	253	255					253	255
610	National data	Germany	Pa_41		Narika									104	106					105	107																	245						245
611	National data	Germany	Pa_42		Nalete									106						107																		245	257					245	257
612	National data	Germany	Pa_43		SG 43 (eigenständige Sorte)_Namas-?									104						105																		253	255					253	255
613	National data	Germany	Pa_44		Naremi									104						105																		253						253
614	National data	Germany	Pa_45		Dönissens Gelbe Knorpelkirsche_SG 45								6	104	106					105	107																	245	253					245	253
615	National data	Germany	Pa_46		Dönissens Gelbe Knorpelkirsche_SG 46								6	104	106					105	107																	245	253					245	253
616	National data	Germany	Pa_47		Dönissens Gelbe Knorpelkirsche_SG 47								6	104	106					105	107																	245	253					245	253
617	National data	Germany	Pa_48		Drogans Gelbe Knorpel(kirsche)					Used			9	104						105																		253						253
618	National data	Germany	Pa_49		Querfurter Königskirsche_(BRK)			3						104	106					105	107																	245	253					245	253
619	National data	Germany	Pa_50		Naprumi/ Büttners Rote Knorpel									106						107																		245						245
620	National data	Germany	Pa_51		Nanni_SG 51									104	106					105	107																	257						257
621	National data	Germany	Pa_52		Badeborner Schwarze Knorpelkirsche									104						105																		253	255					253	255
622	National data	Germany	Pa_53		Ulster/Kristin									104	106					105	107																	245	253					245	253
623	National data	Germany	Pa_54		Oktavia_SG 54									104	106					105	107																	245	257					245	257
624	National data	Germany	Pa_55		Viola									104						105																		245	257					245	257
625	National data	Germany	Pa_56		Regina								10	106						107																		245	257					245	257
626	National data	Germany	Pa_57		Bianca									106						107																		245	257					245	257
627	National data	Germany	Pa_58		Johanna									104	106					105	107																	245						245
628	National data	Germany	Pa_59		Schwarze Tatarische									104	106					105	107																	245	253					245	253
629	National data	Germany	Pa_60		Katalin_SG 60									106						107																		245						245
630	National data	Germany	Pa_61		Margit									104						105																		245						245
631	National data	Germany	Pa_62		Porzellankirsche-AT									106						107																		247	253					247	253
632	National data	Germany	Pa_63		Bigarreau Produkta Delbard									104	106					105	107																	245	253					245	253
633	National data	Germany	Pa_64		Nadino									104						105																		245	255					245	255
634	National data	Germany	Pa_65		Sunburst								107	104	106					105	107																	253						253
635	National data	Germany	Pa_66		Lapins									104	106					105	107																	245	253					245	253
636	National data	Germany	Pa_67		Lambert									104	106					105	107																	253	255					253	255
637	National data	Germany	Pa_68		Celeste (Sumpaca)									106						107																		245	253					245	253
638	National data	Germany	Pa_69		Vic									104	106					105	107																	253						253
639	National data	Germany	Pa_70		Van_SG 70									104	106					105	107																	253						253
640	National data	Germany	Pa_71		Bittere Müllheimer-V/Stettemer								19	104	106					105	107																	245	257					245	257
641	National data	Germany	Pa_72		Sylvia									104	106					105	107																	245	253					245	253
642	National data	Germany	Pa_73		Maibigarreau									104						105																		253	257					253	257
643	National data	Germany	Pa_74		SG 74 (eigenständige Sorte)_Debanka-?									104						105																		245	253					245	253
644	National data	Germany	Pa_75		Hudson								45	104	106					105	107																	245						245
645	National data	Germany	Pa_76		Rainier									104						105																		253						253
646	National data	Germany	Pa_77		SG 77 (eigenständige Sorte)_Sonnet-?									106						107																		253						253
647	National data	Germany	Pa_78		SG 78 (eigenständige Sorte)_Durone di Verona-?									106						107																		245	253					245	253
648	National data	Germany	Pa_79		Große Prinzessin(kirsche)					Used			30	104	106					105	107																	253	255					253	255
649	National data	Germany	Pa_80		Larian									104						105																		253						253
650	National data	Germany	Pa_81		Vittoria									106						107																		245	253					245	253
651	National data	Germany	Pa_82		SG 82 (eigenständige Sorte)_nd									104	106					105	107																	245	255					245	255
652	National data	Germany	Pa_83		Ferprime-V									106						107																		245						245
653	National data	Germany	Pa_84		SG 84 (eigenständige Sorte)_Fercer (Big.)-?									106						107																		245	253					245	253
654	National data	Germany	Pa_85		SG 85 (eigenständige Sorte)_Ferbolus (Big. Verdel)-?									106						107																		245	255					245	255
655	National data	Germany	Pa_86		Souvenir de (St.) Charmes_SG 86					Used			25	106						107																		245						245
656	National data	Germany	Pa_87		Huldra					Used			31	104						105																		247	253					247	253
657	National data	Germany	Pa_88		Melitopolskaja tscherkaja-V_SG 88									104						105																		245						245
658	National data	Germany	Pa_89		Julia									104	106					105	107																	245	253					245	253
659	National data	Germany	Pa_90		Rossoshanskaya Zolotaya									104	106					105	107																	245	253					245	253
660	National data	Germany	Pa_91		SG 91 (eigenständige Sorte)_Rekordiska-?									104						105																		253	255					253	255
661	National data	Germany	Pa_92		Ritterkirsche									104	106					105	107																	245	255					245	255
662	National data	Germany	Pa_93		SG 91 (eigenständige Sorte)_Schüttler vom Albtrauf-?									104						105																		255	259					255	259
663	National data	Germany	Pa_94		Eichholzer Frühe									106						107																		245	255					245	255
664	National data	Germany	Pa_95		SG 95 (eigenständige Sorte)_nd									106						107																		253	255					253	255
665	National data	Germany	Pa_96		SG 96 (eigenständige Sorte)_nd									106						107																		245	253					245	253
666	National data	Germany	Pa_97		Große Braune									106						107																		247	251					247	251
667	National data	Germany	Pa_98		SG 98 (eigenständige Sorte)_nd									106						107																		247	251					247	251
668	National data	Germany	Pa_99		Inga									106						107																		245	253					245	253
669	National data	Germany	Pa_100		Marquardter Frühe									104	106					105	107																	247	253					247	253
670	National data	Germany	Pa_101		Schauenburger									104	106					105	107																	253	257					253	257
671	National data	Germany	Pa_102		Braunauer									104						105																		245	253					245	253
672	National data	Germany	Pa_103		Ulrichs Braune (Werdersche Braune-V)									104						105																		253	257					253	257
673	National data	Germany	Pa_104		Chelan					Used				106						107																		245						245
674	National data	Germany	Pa_105		Nabigos									104	106					105	107																	245						245
675	National data	Germany	Pa_106		Naresa									104	106					105	107																	245	253					245	253
676	National data	Germany	Pa_107		Nanni_SG 107									104	110					105	111																	245	253					245	253
677	National data	Germany	Pa_108		SG 108 (unique)_unknown									104						105																		245	253					245	253
678	National data	Germany	Pa_109		Rivers Frühe								2	104	106					105	107																	253	255					253	255
679	National data	Germany	Pa_110		SG 110 (eigenständige Sorte)_Santina-?									104	106					105	107																	245	253					245	253
680	National data	Germany	Pa_111		Früheste von Mark/Späte Spanische					Used			29	106						107																		245	253					245	253
681	National data	Germany	Pa_112		Skeena									106						107																		253						253
682	National data	Germany	Pa_113		Nalina_SG 113									104	106					105	107																	245						245
683	National data	Germany	Pa_114		Kassins Frühe_SG 114								84	104	106					105	107																	245	257					245	257
684	National data	Germany	Pa_115		Kassins Frühe-V_SG 115								84	104	106					105	107																	245	257					245	257
685	National data	Germany	Pa_116		Burlat									106						107																		245						245
686	National data	Germany	Pa_117		Farnstädter Braune Knorpelkirsche									104	106					105	107																	253	255					253	255
687	National data	Germany	Pa_118		Valerij Tschkalov									104	106					105	107																	253						253
688	National data	Germany	Pa_119		Karesowa_SG 119									106						107																		245						245
689	National data	Germany	Pa_120		Schneiders Späte Knorgel_SG 120								3	104	106					105	107																	245						245
690	National data	Germany	Pa_121		Merton Glory					Used			103	106						107																		245	253					245	253
691	National data	Germany	Pa_122		Mermat									106						107																		245	253					245	253
692	National data	Germany	Pa_123		Knauffs Schwarze					Used			32	104	106					105	107																	245	255					245	255
693	National data	Germany	Pa_124		Meckenheimer Frühe-V									106						107																		245	255					245	255
694	National data	Germany	Pa_125		Dolleseppler/Benjaminler					Used			90	104	106					105	107																	245	255					245	255
695	National data	Germany	Pa_126		SG 126_nd									106						107																		245	255					245	255
696	National data	Germany	Pa_127		SG 127_nd									104	106					105	107																	245						245
697	National data	Germany	Pa_128		Adriana									104	106					105	107																	253						253
698	National data	Germany	Pa_129		Merchant								104	106						107																		245	253					245	253
699	National data	Germany	Pa_130		Rube									104	106					105	107																	245	257					245	257
700	National data	Germany	Pa_131		SG 131_nd									104	106					105	107																	245	255					245	255
701	National data	Germany	Pa_132		SG 132_nd (Guillaume-?)									106						107																		245	253					245	253
702	National data	Germany	Pa_133		Merpet									106						107																		253	255					253	255
703	National data	Germany	Pa_134		Merla-V									106						107																		245	253					245	253
704	National data	Germany	Pa_135		Namosa									104						105																		245	255					245	255
705	National data	Germany	Pa_136		Krupnoplodnaja								15	104	106					105	107																	245	253					245	253
706	National data	Germany	Pa_137		Winklers Weiße									104	106					105	107																	245	253					245	253
707	National data	Germany	Pa_138		SG 138_nd (Ljana-?)					Used				104						105																		253	257					253	257
708	National data	Germany	Pa_139		Namare/Navon_SG 139									104						105																		245						245
709	National data	Germany	Pa_140		Leipziger Lotkirsche					Used			89	104	106					105	107																	253						253
710	National data	Germany	Pa_141		Teickners Schwarze Herzkirsche					Used			39	104	106					105	107																	253	255					253	255
711	National data	Germany	Pa_142		Karina									104	106					105	107																	245	257					245	257
712	National data	Germany	Pa_143		Alma									104	106					105	107																	257	259					257	259
713	National data	Germany	Pa_144		Erika									104	106					105	107																	245						245
714	National data	Germany	Pa_145		Valeska									104	106					105	107																	245						245
715	National data	Germany	Pa_146		Techlovan_SG 146									104	106					105	107																	245	253					245	253
716	National data	Germany	Pa_147		Vanda								106	104						105																		245	253					245	253
717	National data	Germany	Pa_148		Heinrichs Sämling									104						105																		245	253					245	253
718	National data	Germany	Pa_149		Von Bremens Saure									106						107																		245						245
719	National data	Germany	Pa_150		Summit									104	106					105	107																	245	253					245	253
720	National data	Germany	Pa_151		Stella							Yes		104	106					105	107																	245	253					245	253
721	National data	Germany	Pa_152		Sparkle/Viktor									104						105																		253						253
722	National data	Germany	Pa_153		Star/Mödinger									104	106					105	107																	245	255					245	255
723	National data	Germany	Pa_154		Bing									104	106					105	107																	253						253
724	National data	Germany	Pa_155		New Star									104	106					105	107																	245	253					245	253
725	National data	Germany	Pa_156		SG 156_nd (Samba-?)									104	106					105	107																	245	253					245	253
726	National data	Germany	Pa_157		Weberkirsche									104						105																		245	255					245	255
727	National data	Germany	Pa_158		Mödinger_SG 158			3						104						105																		245	257	267				245	257	267
728	National data	Germany	Pa_159		SG 159_nd									104	106					105	107																	245	257					245	257
729	National data	Germany	Pa_160		SG 160_nd (Sandra Rose-?)									104	106					105	107																	253	255					253	255
730	National data	Germany	Pa_161		SG 161_unb Sorte									104						105																		245	253					245	253
731	National data	Germany	Pa_162		Vera									104	106					105	107																	253	257					253	257
732	National data	Germany	Pa_163		Kordia								21	104	106					105	107																	245						245
733	National data	Germany	Pa_164		Granat								28	106						107																		245	257					245	257
734	National data	Germany	Pa_165		Beata									104	106					105	107																	245	253					245	253
735	National data	Germany	Pa_166		SG 166_unbenannt									104						105																		245						245
736	National data	Germany	Pa_167		SG 167_nd (Brigitta-?)									104	106					105	107																	245	253					245	253
737	National data	Germany	Pa_168		Ria									104	106					105	107																	245	253					245	253
738	National data	Germany	Pa_169		Gil Peck/Vega									104	106					105	107																	253						253
739	National data	Germany	Pa_170		Nalina_SG 170									104						105																		245	253					245	253
740	National data	Germany	Pa_171		Starking Hardy Giant									106						107																		245	253					245	253
741	National data	Germany	Pa_172		Werdersche Braune								17	104	106					105	107																	253	257					253	257
742	National data	Germany	Pa_173		Merton Late							Yes		106						107																		245	253					245	253
743	National data	Germany	Pa_174		SG 174_nd									104	106					105	107																	245						245
744	National data	Germany	Pa_175		Souvenir de Charmes-V_SG 175							Yes		106						107																		245	255					245	255
745	National data	Germany	Pa_176		SG 176_nd									104	106					105	107																	245	257					245	257
746	National data	Germany	Pa_177		SG 177_nd									104	106					105	107																	255	259					255	259
747	National data	Germany	Pa_178		SG 178_Perlkirsche/Lucienkirsche									104						105																		245	253					245	253
748	National data	Germany	Pa_179		SG 179_Elton(kirsche)								5	104	106					105	107																	245	253					245	253
749	National data	Germany	Pa_301 Pa_180		Vogelkirsche_SG 180									104	106					105	107																	245	257					245	257
750	National data	Germany	Pa_181		Grevenbroicher (Knorpelkirsche)									104	106					105	107																	245	253					245	253
751	National data	Germany	Pa_182		Kunzes Kirsche_SG 182									104						105																		245	253					245	253
752	National data	Germany	Pa_183		Sahliser Marmorkirsche_SG 183									104	106					105	107																	245	253					245	253
753	National data	Germany	Pa_184		Sahliser Marmorkirsche_SG 184					Used			36	104	106					105	107																	245	253					245	253
754	National data	Germany	Pa_185		Vogelkirsche_SG 185									104						105																		245	253					245	253
755	National data	Germany	Pa_186		Frühe Französische									104	106					105	107																	245	255					245	255
756	National data	Germany	Pa_187		SG 187_nd									106						107																		245	253					245	253
757	National data	Germany	Pa_188		Cardorfer Braune									104	106					105	107																	253	255					253	255
758	National data	Germany	Pa_189		Landele_SG 189								1	104	106					105	107																	245	255					245	255
759	National data	Germany	Pa_190		SG 190_unknown									104	106					105	107																	245						245
760	National data	Germany	Pa_191		Kassins Frühe_SG 191					Used		Yes		104						105																		245	253					245	253
761	National data	Germany	Pa_192		Grolls Bunte (Knorpelkirsche)									104	106					105	107																	253	255					253	255
762	National data	Germany	Pa_193		Vogelkirsche_SG 193									104	106					105	107																	245	253					245	253
763	National data	Germany	Pa_194		Pa_194 -Bernsteiner-AT_SG 194									104	106					105	107																	245						245
764	National data	Germany	Pa_195		SG 195_unknown									104	106					105	107																	245						245
765	National data	Germany	Pa_196		Weiße Spanische								27	104	106					105	107																	253						253
766	National data	Germany	Pa_197		Müncheberger Frühernte_SG 197									106						107																		245	247					245	247
767	National data	Germany	Pa_198		SG 198									104	106					105	107																	253	255					253	255
768	National data	Germany	Pa_199		SG 199_nd									104	106					105	107																	253	255					253	255
769	National data	Germany	Pa_200		Lommatzscher Glasierte-V_SG 200							Yes		104	106					105	107																	255	257					255	257
770	National data	Germany	Pa_201		Van_SG 201									104	106					105	107																	253	255					253	255
771	National data	Germany	Pa_202		SG 202_nd					Used				106						107																		245	253					245	253
772	National data	Germany	Pa_203		Annabella								105	106						107																		245	259					245	259
773	National data	Germany	Pa_204		SG 204_nd									104	106					105	107																	245						245
774	National data	Germany	Pa_205		Kunzes Kirsche_SG 205									104						105																		253						253
775	National data	Germany	Pa_206		Schwarze Knorpel Typ Geisenheim									104	106					105	107																	245	255					245	255
776	National data	Germany	Pa_207		SG 207_nd									104	106					105	107																	253						253
777	National data	Germany	Pa_208		Jaboulay									106						107																		245	253					245	253
778	National data	Germany	Pa_209		Wolfenbüttler Schwarze									104	106					105	107																	245	251					245	251
779	National data	Germany	Pa_210		SG 210_(Schwarze Königin-?)									104	106					105	107																	245						245
780	National data	Germany	Pa_211		Esslinger Schecken									104						105																		245	255					245	255
781	National data	Germany	Pa_212		Ochsenherzkirsche									104	106					105	107																	245	253					245	253
782	National data	Germany	Pa_213		Sauerhäner									106						107																		245	253					245	253
783	National data	Germany	Pa_214		Landele_SG 214									104	106					105	107																	245	255					245	255
784	National data	Germany	Pa_215		Barbara									104	106					105	107																	257	259					257	259
785	National data	Germany	Pa_216		Troprichters Schwarze Knorpelkirsche									104						105																		245	253					245	253
786	National data	Germany	Pa_217		Pastorenkirsche									104						105																		253	257					253	257
787	National data	Germany	Pa_218		Schmahlfelds Schwarze									104	106					105	107																	245	257					245	257
788	National data	Germany	Pa_219		Moserkirsche									104	106					105	107																	245						245
789	National data	Germany	Pa_220		Jakobs Schnapskirsche									106						107																		245						245
790	National data	Germany	Pa_221		Kasberger Schwarze									106						107																		251	255					251	255
791	National data	Germany	Pa_222		Reverchon									106						107																		245						245
792	National data	Germany	Pa_223		SG 223_nd									104	106					105	107																	245	255					245	255
793	National data	Germany	Pa_224		Melitopolskaja tscherkaja-V_SG 224									104	106					105	107																	245						245
794	National data	Germany	Pa_225		SG 225_nd									104	106					105	107																	245	253					245	253
795	National data	Germany	Pa_226		Frühe Braune									104	106					105	107																	245	255					245	255
796	National data	Germany	Pa_227		Büttners Rote Knorpelkirsche_SG 227							Yes		104	106					105	107																	245	253					245	253
797	National data	Germany	Pa_228		Flamentiner (Syn. Türkine)									104						105																		255						255
798	National data	Germany	Pa_229		Späte Hollinger									104	106					105	107																	245	255					245	255
799	National data	Germany	Pa_230		Rätekirsche									104	106					105	107																	255						255
800	National data	Germany	Pa_231		Schlapper									104	106					105	107																	245	255					245	255
801	National data	Germany	Pa_232		Landele_SG 232								1	104	106					105	107																	245	255					245	255
802	National data	Germany	Pa_233		Wildkirsche/Remstäler									106						107																		253						253
803	National data	Germany	Pa_234		Peterstäler									104	106					105	107																	245	255					245	255
804	National data	Germany	Pa_235		Owener Kurzstiel					Used				104	106					105	107																	245	255					245	255
805	National data	Germany	Pa_236		Hirtenlochkirsche									104	106					105	107																	255	257					255	257
806	National data	Germany	Pa_237		SG 237_(Süsse Niederegger-?)									106						107																		253	255					253	255
807	National data	Germany	Pa_238		Schielpanzer/Großrote									104	106					105	107																	245						245
808	National data	Germany	Pa_239		SG 239_nd									106						107																		245	253					245	253
809	National data	Germany	Pa_240		SG 240_nd (Solymari?)									104	106					105	107																	253	255					253	255
810	National data	Germany	Pa_241		SG 241_nd									104	106					105	107																	253	255					253	255
811	National data	Germany	Pa_242		SG 242_nd									104	106					105	107																	255	259					255	259
812	National data	Germany	Pa_243		SG 243_nd									104	106					105	107																	245	259					245	259
813	National data	Germany	Pa_244		Leithenbauerkirsche									106	109					107	110																	245	253					245	253
814	National data	Germany	Pa_245		SG 245_nd									106						107																		253						253
815	National data	Germany	Pa_246		Didikirsche									106						107																		257	267					257	267
816	National data	Germany	Pa_247		Frühe Maiherzkirsche									104	106					105	107																	245	259					245	259
817	National data	Germany	Pa_248		Wils Frühe					Excluded		Yes		109						110																		245	253					245	253
818	National data	Germany	Pa_249		Lucienkirsche_SG 249					Excluded		Yes		104	106					105	107																	245	247					245	247
819	National data	Germany	Pa_250		Tilgeners Rote Herz									104	106					105	107																	253						253
820	National data	Germany	Pa_251		Bankhardtskirsche									104	106					105	107																	245	253					245	253
821	National data	Germany	Pa_252		Besigheimer Schecken									104	106					105	107																	255	269					255	269
822	National data	Germany	Pa_253		Garns Bunte									104	106					105	107																	245	255					245	255
823	National data	Germany	Pa_254		Haitschen-V									104	106					105	107																	245	255					245	255
824	National data	Germany	Pa_255		Techlovan_SG 255									104	106					105	107																	253	255					253	255
825	National data	Germany	Pa_256		Kleine Blanke									104	106					105	107																	255	259					255	259
826	National data	Germany	Pa_257		SG 257_nd									104						105																		253	255					253	255
827	National data	Germany	Pa_258		Pa_258 -Bunte Spitze Knorpelkirsche-AT									104	106					105	107																	245	255					245	255
828	National data	Germany	Pa_259		Pa_259 -Wehrendorfer-AT									104						105																		253	255					253	255
829	National data	Germany	Pa_260		SG 260_nd									106						107																		245	259					245	259
830	National data	Germany	Pa_261		Pa_261 -Spaete Harte-AT									106						107																		253	257					253	257
831	National data	Germany	Pa_262		Späte Spanische-v_SG 262								5	104	106					105	107																	245	253					245	253
832	National data	Germany	Pa_263		Früheste der Mark					Excluded		Yes		111						112																		245	253					245	253
833	National data	Germany	Pa_264		Merton Premier									104	106					105	107																	245	253					245	253
834	National data	Germany	Pa_265		SG 265_nd			3		Used				106						107																		245	249	263				245	249	263
835	National data	Germany	Pa_266		Sahliser Marmorkirsche_SG 266			3						104	106					105	107																	247	253	263				247	253	263
836	National data	Germany	Pa_267		Pa_267 -Witzenhaeuser Ochsenherz-AT									104						105																		253	257					253	257
837	National data	Germany	Pa_268		SG 268_nd									104	106					105	107																	253	255					253	255
838	National data	Germany	Pa_269		Pa_269 -Bernsteiner-AT_SG 269									104	106					105	107																	245	255					245	255
839	National data	Germany	Pa_270		SG 270_nd					Excluded		Yes		106						107																		253						253
840	National data	Germany	Pa_271		SG 271_nd									104	106					105	107																	253	255					253	255
841	National data	Germany	Pa_272		SG 272_nd									104	106					105	107																	245						245
842	National data	Germany	Pa_273		SG 273_nd									106						107																		245	253					245	253
843	National data	Germany	Pa_274		SG 274_nd									104	106					105	107																	253						253
844	National data	Germany	Pa_275		SG 275_nd									104	106					105	107																	245	253					245	253
845	National data	Germany	Pa_276		SG 276_nd									104	106					105	107																	245	255					245	255
846	National data	Germany	Pa_277		SG 277_nd			3		Used				106						107																		257	267	269				257	267	269
847	National data	Germany	Pa_278		SG 278_nd									104	106					105	107																	257						257
848	National data	Germany	Pa_279		SG 279_nd					Used				108	110					109	111																	253						253
849	National data	Germany	Pa_280		Pa_280 -Marienhoehe Aehnliche-ATPa_280 -Marienhoehe Aehnliche-AT									104	106					105	107																	245	255					245	255
850	National data	Germany	Pa_281		SG 281_nd									104	106					105	107																	253	255					253	255
851	National data	Germany	Pa_282		SG 282_nd									104						105																		253	257					253	257
852	National data	Germany	Pa_283		SG 283_nd (CS 36 Eger?)									104	106					105	107																	253	255					253	255
853	National data	Germany	Pa_284		SG 284_nd (Kemps Braune?)									104	106					105	107																	253	255					253	255
854	National data	Germany	Pa_285		Pa_285 -Johanna-Aehnliche-AT									106						107																		245	257					245	257
855	National data	Germany	Pa_286		Geisepitter									104	106					105	107																	245	253					245	253
856	National data	Germany	Pa_287		SG 287_nd									104						105																		245	253					245	253
857	National data	Germany	Pa_288		SG 288_nd					Used				104	106					105	107																	245	257					245	257
858	National data	Germany	Pa_289		SG 289_nd									104	106					105	107																	253	255					253	255
859	National data	Germany	Pa_290		SG 290_nd									104	106					105	107																	245	255					245	255
860	National data	Germany	Pa_291		SG 291_nd									104						105																		247	255					247	255
861	National data	Germany	Pa_292		SG 292_nd									104	106					105	107																	255	259					255	259
862	National data	Germany	Pa_293		Lübecker Bunte-V					Used				104	106					105	107																	245	253					245	253
863	National data	Germany	Pa_294		SG 294_nd									104						105																		253						253
864	National data	Germany	Pa_295		SG 295_nd								46	104	106					105	107																	245	257					245	257
865	National data	Germany	Pa_296		SG 296_nd					Used			38	104	106					105	107																	245	255					245	255
866	National data	Germany	Pc_1		Schattenmorellen-Gruppe (s Erläuterungen zu Sorten)			4						106	125					107	126																	219	225	253	257	271		219	225	253	257	271
867	National data	Germany	Pc_2		Sortengruppe 2/ unbekannte Sorte			4						104	106	121	125			105	107	122	126															219	225	245	253			219	225	245	253
868	National data	Germany	Pc_3					4						104	106	121	125			105	107	122	126															219	225	245	253			219	225	245	253
869	National data	Germany	Pc_4		Safir			4						104	106	125	131			105	107	126	132															219	225	253				219	225	253
870	National data	Germany	Pc_5		Heimanns-Gruppe ('Röhrigs Weichsel'/'Leopoldskirsche'/'Beutelspacher Rexelle')			4						104	106	125	131			105	107	126	132															219	225	253				219	225	253
871	National data	Germany	Pc_6		Heimanns-Gruppe ('Fanal'/'Heimanns Rubinweichsel')			4						104	106	129	131			105	107	130	132															219	225	253				219	225	253
872	National data	Germany	Pc_7		Leopoldskirsche (Heimanns-Gruppe)			4						104	106	125	131			105	107	126	132															219	225	253				219	225	253
873	National data	Germany	Pc_8		Leitzkauer-Gruppe ('Leitzkauer Preßsauerkirsche')			4						106	115					107	116																	219	225	253	257	269		219	225	253	257	269
874	National data	Germany	Pc_9		Zigeunerkirsche/Hartei-? (Oblacinska-Gruppe)			4						106	115					107	116																	219	225	253	257	271		219	225	253	257	271
875	National data	Germany	Pc_10		Leitzkauer-Gruppe ('Stevnsbaer'/'Vicky')			4						106	115					107	116																	219	225	253	257	269		219	225	253	257	269
876	National data	Germany	Pc_11		Leitzkauer Gruppe (Sortengruppe 11/ eigenständige Sorte)			4						106	115					107	116																	219	225	253	257	267		219	225	253	257	267
877	National data	Germany	Pc_12		Montmorency-Gruppe (Sortengruppe 12)_Montmorency/Englische Morello/Rubinova			4						106	125	129				107	126	130																219	225	253				219	225	253
878	National data	Germany	Pc_13		Sortengruppe 13 (Amarellen-Komplex)_Werdersche Glaskirsche			4						106	125	129				107	126	130																219	225	253				219	225	253
879	National data	Germany	Pc_14		Sortengruppe 14 (Montmorency-Gruppe)__n d (Ferracida-?)			4						106	125	129				107	126	130																219	225	253				219	225	253
880	National data	Germany	Pc_15		Sortengruppe 15 (Amarellen-Komplex)_Werdersche Glaskirsche			4						106	125	127				107	126	128																219	225	253				219	225	253
881	National data	Germany	Pc_16		Sortengruppe 16 (Amarellen-Komplex)_Oberdorlaer Lichtkirsche			4						106	129					107	130																	219	225	253				219	225	253
882	National data	Germany	Pc_17		Amarellen-Komplex/Montmorency (Sortengruppe 17/ eigenständige Sorte)			4						106	125	129				107	126	130																219	225	253				219	225	253
883	National data	Germany	Pc_18		Amarellen-Komplex/Montmorency (Sortengruppe 18/ eigenständige Sorte)			4						106	125	129				107	126	130																219	225	253				219	225	253
884	National data	Germany	Pc_19		Harthaer			4						106						107																		219	253	257				219	253	257
885	National data	Germany	Pc_20		Kaiserin Eugenie			4						106						107																		219	253	259				219	253	259
886	National data	Germany	Pc_21		Sortengruppe 21 (eigenständige Sorte/ Name: Geresa?)			4						106	125					107	126																	219	225	245	253			219	225	245	253
887	National data	Germany	Pc_22		Königin Hortense			4						106	129					107	130																	219	225	245	253			219	225	245	253
888	National data	Germany	Pc_23		Karneol			4						106	123					107	124																	219	253					219	253
889	National data	Germany	Pc_24		Morina			4						104	106	123				105	107	124																219	225	253				219	225	253
890	National data	Germany	Pc_25		Korund			4						104	123	125				105	124	126																225	245	253				225	245	253
891	National data	Germany	Pc_26		Koröser-Gruppe ('Koröser'/ 'Debreceni Bötermö'/ 'Kantorjanosi'/ 'Pandy'-Typen/ 'Meteor Korai')			4						104	106	123	125			105	107	124	126															219	225	245	253			219	225	245	253
892	National data	Germany	Pc_27		Koröser-Gruppe (Ujfehértói fürtös)			4						104	106	123	125			105	107	124	126															219	225	245	253			219	225	245	253
893	National data	Germany	Pc_28		Montmorency-Gruppe (Sortengruppe 12)_Montmorency/Englische Morello/Rubinova			4						106	125	129				107	126	130																219	225	253				219	225	253
894	National data	Germany	Pc_29		Oblacinska-? (Oblacinska-Gruppe)			4						106	113	115				107	114	116																219	225	253	257	271		219	225	253	257	271
895	National data	Germany	Pc_30		Schirpotreb tschornaja			4						106	129	131				107	130	132																225	253	255				225	253	255
896	National data	Germany	Pc_31		Nana			4						104	106	125				105	107	126																219	225	245	257	271		219	225	245	257	271
897	National data	Germany	Pc_32		Erdi Nagygyümölescü (Sauerk)/Eisenbraue -V (Suessk)			4						104	106	125				105	107	126																219	245	253				219	245	253
898	National data	Germany	Pc_33		Erdi Nagygyümölescü			4						104	106	125				105	107	126																219	245	253				219	245	253
899	National data	Germany	Pc_34		Erdi Bötermö-V			4						104	106	125	129			105	107	126	130															219	225	253				219	225	253
900	National data	Germany	Pc_35		Morellenfeuer/Kelleriis 16			3						104	106	125				105	107	126																225	253					225	253
901	National data	Germany	Pc_36		Schukowskaja			4						98	104	125				99	105	126																219	225	249	265			219	225	249	265
902	National data	Germany	Pc_37		Pamjat Vavilova			4						98	106					99	107																	219	225	245	253			219	225	245	253
903	National data	Germany	Pc_38		Sortengruppe 38 (eigenständige Sorte/ Name: Paljus?)			4						106	129					107	130																	219	245	253	257			219	245	253	257
904	National data	Germany	Pc_39		Granat			4				Yes		106	125					107	126																	219	225	253				219	225	253
905	National data	Germany	Pc_40		Korall			4						106	123					107	124																	219	225	257	271			219	225	257	271
906	National data	Germany	Pc_41		Sortengruppe 41 (eigenständige Sorte/ Name: Cacanska Rubin?)			4						104	106	125				105	107	126																219	225	253	257	271		219	225	253	257	271
907	National data	Germany	Pc_42		Pitic de Jasy			4						104	111	125				105	112	126																219	225	257	271			219	225	257	271
908	National data	Germany	Pc_43		Gerema			4						106	125					107	126																	219	225	245	257	271		219	225	245	257	271
909	National data	Germany	Pc_44		Timpuri De Pitesti			4						106	125	129				107	126	130																219	225	253	257			219	225	253	257
910	National data	Germany	Pc_45		Rubellit			4						104	106	123	125			105	107	124	126															219	245	253				219	245	253
911	National data	Germany	Pc_46		Achat			4						104	106	125				105	107	126																225	245	253				225	245	253
912	National data	Germany	Pc_47		Jade			4						106	123	131				107	124	132																225	245	253				225	245	253
913	National data	Germany	Pc_48		Tarina			4						106	121	125				107	122	126																225	253	259				225	253	259
914	National data	Germany	Pc_49		Kristall-? (Oblacinska-Gruppe)			4						98	104	106				99	105	107																225	249	253	265			225	249	253	265
915	National data	Germany	Pc_50		Favorit			4						106	125					107	126																	219	225	253				219	225	253
916	National data	Germany	Pc_51		Schwäbische Weinweichsel			3						104	106	133				105	107	134																219	225	253				219	225	253
917	National data	Germany	Pc_52		Topas			4						104	125	131				105	126	132																225	253					225	253
918	National data	Germany	Pc_53		Sortengruppe 53 (eigenständige Sorte/ Name: Gubens Ehre?)			4						104	106	115	125			105	107	116	126															219	225	253				219	225	253
919	National data	Germany	Pc_54		Spanische Glaskirsche-V			4						106	125	129				107	126	130																219	225	245	253			219	225	245	253
920	National data	Germany	Pc_55		Schöne aus Chatenay			4						106	125					107	126																	225	253					225	253
921	National data	Germany	Pc_56		Sortengruppe 56 (eigenständige Sorte/ Name: ?)			4						106						107																		219	253	257				219	253	257
922	National data	Germany	Pc_57		Sortengruppe 57 (eigenständige Sorte)_n d			4						106	115					107	116																	219	245	253				219	245	253
923	National data	Germany	Pc_64 Pc_58		Karneol			4						106	123					107	124																	219	253					219	253
924	National data	Germany	Pc_59		Schattenmorellen-Gruppe (Sortengruppe 59/ eigenständige Sorte)			4						106	125					107	126																	219	225	253	257	271		219	225	253	257	271
925	National data	Germany	Pc_60		Stevnsbaer (Leitzkauer-Gruppe)			4						106	115					107	116																	225	253	257	269			225	253	257	269
926	National data	Germany	Pc_61		Werdersche Glaskirsche			4						106	125	129				107	126	130																225	253					225	253
927	National data	Germany	Pc_62		Meteor (Montmorency-Gr.)			4						104	106	121	125			105	107	122	126															219	225	253	257	267		219	225	253	257	267
928	National data	Germany	Pc_63		Koröser Typ Pandy 5			4						104	106	123	125			105	107	124	126															219	225	245	253			219	225	245	253
929	National data	Germany	Pc_64		SG 64_unbenannt					Excluded		Yes		109	121					110	122																	251	261					251	261
930	National data	Germany	Pc_65		SG 65_???			3						104	106					105	107																	257	259	269				257	259	269
931	National data	Germany	Pc_68 Pc_66		Rote Muskateller									104	106					105	107																	253	257					253	257
932	Published	Standard	Ref.		F12/1									105						105																		253						253
933	Published	Standard	Ref.		Goodnestone_Black									103	105					103	105																	255	259					255	259
934	Published	Standard	Ref.		Napoleon									103	105					103	105																	253	255					253	255
935	Published	Standard	Ref.		Noble									105						105																		245						245
936	Published	Standard	Ref.		Noir de Meched									103	105					103	105																	245						245
937	Published	Standard	Ref.		E621									119	121					119	121																	261						261
938	Published	Standard	Ref.		SL64									121						121																		228						228
939	Published	Standard	Ref.		F1292									115	131					115	131																	247	327					247	327
1208	National data	Switzerland	14-007-1119	K-529	Spitzibühler Rote																																	253	260	0	0			245	253
1209	National data	Switzerland	14-007-1196	K-541	Schöne von Chatenay																																	253	260	0	0			245	253
1210	National data	Switzerland	14-007-236	K-513	Hellener																																	253	262	0	0			245	255
1211	National data	Switzerland	14-007-1142	K-399	Walchwiler																																	260	262	0	0			253	255
1212	National data	Switzerland	14-007-785	2K-034	Rote Rigi																																	253	262	0	0			245	255
1213	National data	Switzerland	14-007-236	2K-254	Cerise Helener																																	253	262	0	0			245	255
1214	National data	Switzerland	14-007-675	2K-108	Güpferkirsche																																	253	262	0	0			245	255
1215	National data	Switzerland	14-007-670	2K-111	Hohrüter																																	260	262	0	0			253	255
1216	National data	Switzerland	14-007-366	2K-320	Cerise Patra																																	253	262	0	0			245	255
1217	National data	Switzerland	14-007-566	311	Webers Sämling					Used																												253	260	0	0			245	253
1218	National data	Switzerland	14-007-548	2K-332	Cerise Traubenkirsche																																	253	260	0	0			245	253
1219	National data	Switzerland	14-007-635	LS_KI_21	Sevelerkirschen																																	260		0	0			253
1220	National data	Switzerland	14-007-635	BEVOG_Ki_19	Sevelerkirschen																																	260		0	0			253
1221	National data	Switzerland	14-007-635	K-233	Sevelerkirschen																																	260		0	0			253
1222	National data	Switzerland	14-007-3023	264	Black Star																																	253		0	0			245
1223	National data	Switzerland	14-007-1032	2K-319	Cerise Noire de Milandre																																	253	260	0	0			245	253
1224	National data	Switzerland	14-007-3095	SE_2016_04_229_Traubenkirschen	Traubenkirschen																																	0	0	0	0
1225	National data	Switzerland	14-007-3095	SE_2017_03_111813_04	Traubenkirschen																																	253	260	0	0			245	253
1226	National data	Switzerland	14-007-1013	K-258	unknown								6																									255	260	0	0			247	253
1227	National data	Switzerland	14-007-1042	K-323	Weise Klöpfer			3					6																									253	260	0	0			245	253
1228	National data	Switzerland	14-007-1241	K-478	Butterkirsche								6																									253	260	0	0			245	253
1229	National data	Switzerland	14-007-3024	298	Early Star DF																																	253		0	0			245
1230	National data	Switzerland	14-007-503	2K-167	Späte Holinger																																	260		0	0			253
1231	National data	Switzerland	14-007-1064	K-345	Rouge de Montreux																																	260	262	0	0			253	255
1232	National data	Switzerland	14-007-637	K-236	Kurzstieler																																	260	262	0	0			253	255
1233	National data	Switzerland	14-007-1064	SE_2016_04_760_Rouge_de_Montreux	Rouge de Montreux																																	260	262	0	0			253	255
1234	National data	Switzerland	14-007-3025	319	Marvin (Maxma)																																	253		0	0			245
1235	National data	Switzerland	14-007-3033	304	Na 285																																	253	262	0	0			245	255
1236	National data	Switzerland	14-007-3027	292	Earlise ® Rivedel																																	253	260	0	0			245	253
1237	National data	Switzerland	14-007-1074	K-355	unknown																																	253	262	0	0			245	255
1238	National data	Switzerland	14-007-2542	K-381	Schwarze Seveler																																	253		0	0			245
1239	National data	Switzerland	14-007-2542	K-382	Seveler																																	253		0	0			245
1240	National data	Switzerland	14-007-2542	LS_KI_18	Schwarze Seveler																																	253		0	0			245
1241	National data	Switzerland	14-007-2542	SE_2016_04_746_Seveler	Seveler																																	253		0	0			245
1242	National data	Switzerland	14-007-2527	2K-310	Petite noire																																	262	264	0	0			255	257
1243	National data	Switzerland	14-007-1019	K-271	unknown																																	262	264	0	0			255	257
1244	National data	Switzerland	14-007-1251	K-487	unknown																																	253		0	0			245
1245	National data	Switzerland		SE_2016_17_104026_Fructus_Ki_2016_18	Cerisier jaune																																	0	0	0	0
1246	National data	Switzerland	14-007-3028	SE_2017_10_113614_BEVOG_Ki_2017_1	Bigareau Moreau								25																									253		0	0			245
1247	National data	Switzerland	14-007-3028	294	Moreau (DF12/1)								25																									253		0	0			245
1248	National data	Switzerland	14-007-3028	K-094	Maiherz								25																									253		0	0			245
1249	National data	Switzerland	14-007-3028	BEVOG_Ki_23	Sammetkirsche								25																									253		0	0			245
1250	National data	Switzerland	14-007-664	2K-084	Edelweiss																																	260		0	0			253
1251	National data	Switzerland	14-007-1041	K-322	Primaticce																																	253		0	0			245
1252	National data	Switzerland	14-007-718	K-032	Pelissier																																	253		0	0			245
1253	National data	Switzerland		SE_2016_17_104028_Fructus_Ki_2016_20	Bigareau précoce																																	0	0	0	0
1254	National data	Switzerland	14-007-3026	265	Sweet Early																																	253	260	0	0			245	253
1255	National data	Switzerland	14-007-3029	280	Firmred																																	253		0	0			245
1256	National data	Switzerland	14-007-3030	309	Duroni 3 (DF12/1)																																	253	260	0	0			245	253
1257	National data	Switzerland	14-007-3031	258	Bellise ® Bedel																																	253	260	0	0			245	253
1258	National data	Switzerland	14-007-3032	318	Hartland DF																																	253	260	0	0			245	253
1259	National data	Switzerland	14-007-1049	K-330	Rouge de Russy								7																									253	260	0	0			245	253
1260	National data	Switzerland	14-007-209	2K-325	Cerise Greffion rouge																																	253	260	0	0			245	253
1261	National data	Switzerland	14-007-1037	K-318	unknown																																	253		0	0			245
1262	National data	Switzerland	14-007-1148	K-503	Scheuerhof																																	253		0	0			245
1263	National data	Switzerland	14-007-312	SE_2016_04_332_Moerschwiler_1	Mörschwiler 1 tot																																	253	264	0	0			245	257
1264	National data	Switzerland	14-007-312	2K-087	Magda																																	252	264	0	0			245	257
1265	National data	Switzerland	14-007-312	SE_2017_13_120734_BEVOG_KI_2017_15	Magda																																	253	264	0	0			245	257
1266	National data	Switzerland	14-007-312	234	Magda																																	253	264	0	0			245	257
1267	National data	Switzerland	14-007-1104	K-494	Försterkirsche																																	253	264	0	0			245	257
1268	National data	Switzerland	14-007-48	2K-076	Beta																																	253	252	0	0			245
1269	National data	Switzerland	14-007-48	SE_2016_04_232_Beta	Beta																																	253		0	0			245
1270	National data	Switzerland	14-007-2516	2K-298	Müller's Festkirsche																																	262		0	0			255
1271	National data	Switzerland	14-007-3034	261	Summit (Maxma)																																	253	260	0	0			245	253
1272	National data	Switzerland		SE_2018_18_127841_Ref05	Summit																																	255	263	0	0			245	253
1273	National data	Switzerland	14-007-1195	K-439	Heidelberger																																	253		0	0			245
1274	National data	Switzerland	14-007-430	BEVOG_Ki_25	Sammetkirsche																																	253		0	0			245
1275	National data	Switzerland	14-007-232	SE_2017_13_120725_BEVOG_Ki_2017_6	Heidegger																																	253		0	0			245
1276	National data	Switzerland	14-007-232	SE_2016_04_230_Heidegger	Heidegger																																	0	0	0	0
1277	National data	Switzerland	14-007-430	SE_2016_05_428_Sammetkirsche	Sammetkirsche																																	253		0	0			245
1278	National data	Switzerland	14-007-430	SE_2016_04_428_Sammetkirsche	Sammetkirsche																																	0	0	0	0
1279	National data	Switzerland		2K-361	Saxer AT																																	253		0	0			245
1280	National data	Switzerland	14-007-3035	308	Vega (DF)																																	260		0	0			253
1281	National data	Switzerland	14-007-3036	279	Sparkle (DF12/1)																																	260		0	0			253
1282	National data	Switzerland	14-007-3037	278	Vogue (DF12/1)																																	253	260	0	0			245	253
1283	National data	Switzerland	14-007-221	2K-328	Cerise Guinde noire																																	262		0	0			255
1284	National data	Switzerland	14-007-3038	249	Lapins (DF12/1)																																	253	260	0	0			245	253
1285	National data	Switzerland	14-007-3039	305	Staccato																																	260		0	0			253
1286	National data	Switzerland	14-007-3041	291	Samba DF																																	253	260	0	0			245	253
1287	National data	Switzerland	14-007-3042	270	Symphony DF																																	260		0	0			253
1288	National data	Switzerland	14-007-3043	301	Cristalina DF																																	253	260	0	0			245	253
1289	National data	Switzerland	14-007-638	K-237	Herzkirsche / ev. Dachsener Herzkirsche																																	253	260	0	0			245	253
1290	National data	Switzerland	14-007-638	LS_KI_23	Herzkirsche / ev. Dachsener Herzkirsche																																	253	260	0	0			245	253
1291	National data	Switzerland	14-007-183	2K-205	Frühschwarze																																	253	262	0	0			245	255
1292	National data	Switzerland	14-007-987	K-202	Rosmarin																																	253	260	0	0			245	253
1293	National data	Switzerland	14-007-3044	285	Olympus DF																																	260		0	0			253
1294	National data	Switzerland	14-007-3045	288	Vista DF			3																														253	260	0	0			245	253
1295	National data	Switzerland	14-007-706	K-020	unknown																																	253	262	0	0			245	255
1296	National data	Switzerland	14-007-633	K-230	Frühkirsche																																	253		0	0			245
1297	National data	Switzerland	14-007-188	2K-079	Gamma																																	253		0	0			245
1298	National data	Switzerland	14-007-188	SE_2018_06_126712_BEVOG_Ki_2018_5	Gamma																																	255		0	0			245
1299	National data	Switzerland	14-007-3046	242	Katalin DF																																	253		0	0			245
1300	National data	Switzerland	14-007-3047	239	Linda (Maxma)																																	253		0	0			245
1301	National data	Switzerland	14-007-153	SE_2016_05_741_Erstfruehe	Erstfrühe																																	0	0	0	0
1302	National data	Switzerland	14-007-636	K-235	Maienkirsche																																	253	262	0	0			245	255
1303	National data	Switzerland	14-007-576	2K-179	Wenslinger																																	253	260	0	0			245	253
1304	National data	Switzerland	14-007-9	2K-083	Alfa																																	253		0	0			245
1305	National data	Switzerland	14-007-1006	K-239	unknown																																	260	264	0	0			253	257
1306	National data	Switzerland	14-007-159	SE_2016_05_761_Farbkirsche	Farbkirsche																																	0	0	0	0
1307	National data	Switzerland	14-007-3018	SE_2016_06_2481_inconnue	Streifenkirsche Schauenburger																																	0	0	0	0
1308	National data	Switzerland	14-007-3072	SE_2016_04_786_unbekannte_Kirschensorte	unknowne Kirschensorte																																	0	0	0	0
1309	National data	Switzerland	14-007-358	2K-284	Coeur de boeuf																																	260	264	0	0			253	257
1310	National data	Switzerland	14-007-318	2K-153	Mathisler																																	260	264	0	0			253	257
1311	National data	Switzerland	14-007-342	2K-269	Cerise Noire de Chavannes			3																														260	264	0	0			253	257
1312	National data	Switzerland	14-007-434	SE_2017_10_113615_BEVOG_Ki_2017_2	Sauerhäner																																	253	260	0	0			245	253
1313	National data	Switzerland	14-007-434	Fruc_Ki_19	Sauerhäner																																	253	260	0	0			245	253
1314	National data	Switzerland	14-007-1029	2K-007	Seigne																																	253	260	0	0			245	253
1315	National data	Switzerland	14-007-3004	2K-356	Romina Kirsche																																	260	262	0	0			253	255
1316	National data	Switzerland	14-007-681	2K-105	Edelweiss Rongellen																																	260	262	0	0			253	255
1317	National data	Switzerland	14-007-953	K-167	Dessertkirsche																																	260	262	0	0			253	255
1318	National data	Switzerland	14-007-1203	K-446	Wasserkirsche																																	253		0	0			245
1319	National data	Switzerland	14-007-1048	2K-227	Cerise Casse-à-dent								23																									253	262	0	0			245	255
1320	National data	Switzerland	14-007-1061	K-342	Gadaux								23																									253	262	0	0			245	255
1321	National data	Switzerland		SE_2016_17_104027_Fructus_Ki_2016_19	Cerise du Stand								23																									0	0	0	0
1322	National data	Switzerland	14-007-114	2K-335	Cerise C?ur de Pigeon (noir)								23																									253	262	0	0			245	255
1323	National data	Switzerland	14-007-230	Fruc_Ki_07	Hedelfinger								23																									253	262	0	0			245	255
1324	National data	Switzerland	14-007-230	SE_2016_04_228_Schneiders_spaete_Knorpel	Hedelfinger								23																									0	0	0	0
1325	National data	Switzerland	14-007-230	SE_2016_04_326_Rote_Herzkirsche	Hedelfinger								23																									0	0	0	0
1326	National data	Switzerland	14-007-230	2K-086	Hedelfinger								23																									252	262	0	0			245	255
1327	National data	Switzerland	14-007-186	2K-263	Cerise Gadeau							Yes	23																									253	262	0	0			245	255
1328	National data	Switzerland	14-007-230	SE_2017_03_111812_03	Hedelfinger								23																									253	262	0	0			245	255
1329	National data	Switzerland	14-007-1247	K-483	Leokirsche																																	253		0	0			245
1330	National data	Switzerland	14-007-516	2K-170	Steinackergötti																																	253		0	0			245
1331	National data	Switzerland	14-007-1144	K-401	Schmidberti																																	260	262	0	0			253	255
1332	National data	Switzerland	14-007-1174	328	Baschimeiri																																	260	262	0	0			253	255
1333	National data	Switzerland	14-007-1174	SE_2017_01_107095_Fructus_Ki_2017_03	Baschimieri					Used																												261	263	0	0			253	255
1334	National data	Switzerland	14-007-2515	2K-297	Luxburger																																	260	262	0	0			253	255
1335	National data	Switzerland	14-007-726	LS_KI_11	Zuckerkirsche																																	253	262	0	0			245	255
1336	National data	Switzerland	14-007-909	K-123	Coeur de Pigeon																																	260	262	0	0			253	255
1337	National data	Switzerland	14-007-247	2K-140	Holderbanker																																	260		0	0			253
1338	National data	Switzerland	14-007-1010	K-245	Langstieler							Yes																										253		0	0			245
1339	National data	Switzerland	14-007-2529	2K-312	Schauenbourg																																	252		0	0			245
1340	National data	Switzerland	14-007-747	2K-061	Chlepfer			3																														253		0	0			245
1341	National data	Switzerland	14-007-1239	K-477	Jerusalem																																	253	260	0	0			245	253
1342	National data	Switzerland	14-007-1117	K-527	Södemer																																	253	264	0	0			245	257
1343	National data	Switzerland	14-007-42	2K-122	Bennwiler 2 (grosse)																																	253	264	0	0			245	257
1344	National data	Switzerland		316	FAW 1075																																	253		0	0			245
1345	National data	Switzerland	14-007-3098	331	HL-VC 1/67																																	253	260	0	0			245	253
1346	National data	Switzerland		SE_2018_18_127840_Ref04	Christiane					Used																												255	263	0	0			245	253
1347	National data	Switzerland		SE_2018_18_127827_5	Christiana																																	263		0	0			253
1348	National data	Switzerland	14-007-3097	330	HL-CHL 21/133																																	253	260	0	0			245	253
1349	National data	Switzerland	14-007-1171	K-418	Aarauer																																	253	260	0	0			245	253
1350	National data	Switzerland	14-007-487	2K-164	Seetaler Frühkirsche																																	253	260	0	0			245	253
1351	National data	Switzerland	14-007-487	BEVOG_Ki_29	Aarauer																																	253	260	0	0			245	253
1352	National data	Switzerland	14-007-1107	K-517	Isenthalerkirsche																																	253		0	0			245
1353	National data	Switzerland	14-007-1112	K-522	Ovale Frühe Herzkirsche																																	253		0	0			245
1354	National data	Switzerland	14-007-240	2K-138	Herzförmige frühe Herzkirsche																																	253		0	0			245
1355	National data	Switzerland	14-007-365	2K-155	Ovale frühe Herzkirsche																																	253		0	0			245
1356	National data	Switzerland	14-007-1192	K-437	Krallenkirsche																																	253	262	0	0			245	255
1357	National data	Switzerland	14-007-121	2K-196	Dettwiler																																	253	262	0	0			245	255
1358	National data	Switzerland	14-007-99	2K-226	Cerise Cassadent																																	260	262	0	0			253	255
1359	National data	Switzerland	14-007-1052	2K-244	Cerise Noire de Bière																																	253	262	0	0			245	255
1360	National data	Switzerland	14-007-3048	233	Bigalise ® - Enjidel																																	253	260	0	0			245	253
1361	National data	Switzerland	14-007-904	2K-024	Winigerkirsche																																	260	262	0	0			253	255
1362	National data	Switzerland	14-007-715	2K-013	Öpfelichriesi																																	260	262	0	0			253	255
1363	National data	Switzerland	14-007-76	K-369	Braunwelsche																																	253	260	0	0			245	253
1364	National data	Switzerland	14-007-76	LS_KI_17	Braunwelsche																																	253	260	0	0			245	253
1365	National data	Switzerland	14-007-3049	323	Bing																																	260		0	0			253
1366	National data	Switzerland	14-007-1027	K-308	Péquegnette																																	260	262	0	0			253	255
1367	National data	Switzerland	14-007-1069	K-350	rouge clair																																	260	262	0	0			253	255
1368	National data	Switzerland	14-007-2526	2K-309	Pequegnette																																	260	262	0	0			253	255
1369	National data	Switzerland	14-007-2501	2K-282	Cerise du 1er août																																	253	262	0	0			245	255
1370	National data	Switzerland	14-007-3050	302	Glacier DF																																	253	260	0	0			245	253
1371	National data	Switzerland	14-007-3051	263	Grace Star																																	253		0	0			245
1372	National data	Switzerland		SE_2018_18_127830_8	Grace Star																																	255		0	0			245
1373	National data	Switzerland	14-007-3052	268	Garnet (Maxma)																																	253	260	0	0			245	253
1374	National data	Switzerland	14-007-3053	299	Lala Star DF																																	260		0	0			253
1375	National data	Switzerland	14-007-101	2K-280	Cerise de fer																																	264		0	0			257
1376	National data	Switzerland	14-007-3054	282	11W-27-7 DF Sumbola																																	253	260	0	0			245	253
1377	National data	Switzerland	14-007-1182	K-428	unknowne																																	264	274	0	0			257	267
1378	National data	Switzerland	14-007-1197	K-440	Schnyderli																																	264	274	0	0			257	267
1379	National data	Switzerland	14-007-3002	2K-352	Theophil Kirsche																																	264	274	0	0			257	267
1380	National data	Switzerland	14-007-617	SE_2017_03_111829_18	Rheinfallkirsche																																	254	258	0	0			247	251
1381	National data	Switzerland	14-007-617	K-006	Rheinfallkirsche / Fuggelkirsche																																	255	259	0	0			247	251
1382	National data	Switzerland	14-007-617	LS_KI_27	Rheinfallkirsche / Fuggelkirsche																																	255	258	0	0			247	251
1383	National data	Switzerland	14-007-617	SE_2016_04_766_Rheinfallkirsche	Rheinfallkirsche																																	255	258	0	0			247	251
1384	National data	Switzerland	14-007-1055	2K-252	Cerise Rouge du Pays																																	260	262	0	0			253	255
1385	National data	Switzerland	14-007-1055	SE_2016_02_ACL_J029_Rouge_du_pays	Rouge du pays																																	0	0	0	0
1386	National data	Switzerland	14-007-1056	2K-247	Cerise Noire de Gollion																																	260	262	0	0			253	255
1387	National data	Switzerland	14-007-1056	SE_2016_02_ACL_J016_Noire_de_Gollion	Noire de Gollion																																	260	262	0	0			253	255
1388	National data	Switzerland	14-007-2534	274	Hudson (DF12/1)								45																									253		0	0			245
1389	National data	Switzerland	14-007-3076	401	Sylvia																																	253	260	0	0			245	253
1390	National data	Switzerland	14-007-3055	315	Tehranivee (690620) (DF)																																	260		0	0			253
1391	National data	Switzerland	14-007-3075	399	Oktavia, Breitenhof																																	253	264	0	0			245	257
1392	National data	Switzerland	14-007-628	K-219	Junkersbühler																																	253	260	0	0			245	253
1393	National data	Switzerland	14-007-656	K-272	Herzkirsche																																	260	262	0	0			253	255
1394	National data	Switzerland	14-007-2535	252	Merchant (DF12/1)								104																									253	260	0	0			245	253
1395	National data	Switzerland	14-007-2535	2K-339	Cerise Merchant																																	253	260	0	0			245	253
1396	National data	Switzerland		317	NY 9801																																	253	260	0	0			245	253
1397	National data	Switzerland	14-007-1024	K-305	Rotstieler																																	253	262	0	0			245	255
1398	National data	Switzerland	14-007-103	2K-221	Cerise Bigarreau Chalut																																	262	264	0	0			255	257
1399	National data	Switzerland	14-007-2537	266	V.Chkalov (DF12/1)																																	260		0	0			253
1400	National data	Switzerland	14-007-1053	K-334	unknown			3																														257	262	272	0			249	255	265
1401	National data	Switzerland	14-007-346	SE_2016_06_1303_Cerise_Noire_de_Montreux	Cerise Noire de Montreux			3																														256	262	272	0			249	255	265
1402	National data	Switzerland	14-007-346	2K-270	Cerise Noire de Montreux			3																														257	262	272	0			249	255	265
1403	National data	Switzerland	14-007-3016	SE_2016_06_2499_inconnue	Cerise Noire de Montreux																																	0	0	0	0
1404	National data	Switzerland	14-007-949	2K-152	Lochmattkirsche																																	260	262	0	0			253	255
1405	National data	Switzerland	14-007-949	K-163	Lochmattenkirsche																																	260	262	0	0			253	255
1406	National data	Switzerland	14-007-308	2K-235	Cerise Longue Queue Denens																																	253		0	0			245
1407	National data	Switzerland	14-007-1035	K-316	Cerise miel																																	260	262	0	0			253	255
1408	National data	Switzerland	14-007-325	2K-236	Cerise Miel																																	260	262	0	0			253	255
1409	National data	Switzerland	14-007-118	2K-261	Cerise Croussette																																	262		0	0			255
1410	National data	Switzerland	14-007-336	2K-272	Cerise Petite Noire à Goutte																																	253	262	0	0			245	255
1411	National data	Switzerland	14-007-961	2K-050	Thunkirsche																																	260		0	0			253
1412	National data	Switzerland	14-007-777	K-091	Kindbetterin																																	253	262	0	0			245	255
1413	National data	Switzerland	14-007-1043	K-324	noire																																	253	262	0	0			245	255
1414	National data	Switzerland	14-007-2512	2K-234	Cerise Jaune de Buchillon																																	0	0	0	0
1415	National data	Switzerland	14-007-1068	2K-242	Cerise Noire Boccard amélioré																																	253	262	0	0			245	255
1416	National data	Switzerland	14-007-113	2K-259	Cerise C?ur de Pigeon (noir)								1																									253	262	0	0			245	255
1417	National data	Switzerland	14-007-2504	2K-286	Grafion noir								1																									253	262	0	0			245	255
1418	National data	Switzerland	14-007-2503	SE_2017_13_120723_BEVOG_Ki_2017_4	Cur de Pigeon marquis								1																									253	262	0	0			245	255
1419	National data	Switzerland	14-007-3015	SE_2016_06_303_inconnue	Grafion noir								1																									253	262	0	0			245	255
1420	National data	Switzerland	14-007-512	K-367	Spitzkirsche																																	253	262	0	0			245	255
1421	National data	Switzerland	14-007-3087	K-387	Napoleon							Yes																										253	262	0	0			245	255
1422	National data	Switzerland	14-007-512	SE_2016_04_702_Spitzkirschen	Spitzkirschen																																	253	262	0	0			245	255
1423	National data	Switzerland	14-007-3087	SE_2018_06_126708_BEVOG_Ki_2018_1	Napoleon							Yes																										255	264	0	0			245	255
1424	National data	Switzerland	14-007-3087	SE_2016_04_764_Napoleon	Napoleon							Yes																										253	262	0	0			245	255
1425	National data	Switzerland	14-007-242	2K-139	Hirseggkirsche			3																														262	264	274	0			255	257	267
1426	National data	Switzerland	14-007-749	K-063	Buschelkirsche			3																														262	264	274	0			255	257	267
1427	National data	Switzerland	14-007-772	2K-028	Hirseggkirsche																																	262	264	0	0			255	257
1428	National data	Switzerland	14-007-94	2K-127	Buschelkirsche			3																														262	264	274	0			255	257	267
1429	National data	Switzerland	14-007-948	SE_2016_05_802_Hirseggkirsche	Hirseggkirsche			3																														262	264	274	0			255	257	267
1430	National data	Switzerland	14-007-3056	253	Regina (Maxma)								10																									253	264	0	0			245	257
1431	National data	Switzerland	14-007-1202	K-445	Weggiserkirsche																																	262		0	0			255
1432	National data	Switzerland	14-007-783	K-097	Längenbacher																																	253	262	0	0			245	255
1433	National data	Switzerland	14-007-2520	2K-245	Cerise Noire de Chalais																																	253	260	0	0			245	253
1434	National data	Switzerland	14-007-983	2K-029	Homberger																																	253	266	0	0			245	259
1435	National data	Switzerland	14-007-1184	K-430	Effinger																																	253	262	0	0			245	255
1436	National data	Switzerland	14-007-1152	K-550	Rümiker Späte																																	253	260	0	0			245	253
1437	National data	Switzerland	14-007-1194	SE_2018_06_126709_BEVOG_Ki_2018_2	Eggler																																	255	264	0	0			245	255
1438	National data	Switzerland	14-007-3057	257	Starks Hardy Giant DF																																	253	260	0	0			245	253
1439	National data	Switzerland	14-007-3058	272	Somerset																																	260		0	0			253
1440	National data	Switzerland	14-007-2547	BEVOG_Ki_08	Adriana Nuklearstock																																	260		0	0			253
1441	National data	Switzerland	14-007-2547	321	Adriana (DF12/1)																																	260		0	0			253
1442	National data	Switzerland	14-007-1167	K-414	Barth																																	253	262	0	0			245	255
1443	National data	Switzerland	14-007-1262	235	Star																																	253	262	0	0			245	255
1444	National data	Switzerland	14-007-1262	BEVOG_Ki_04	Star Nuklearstock																																	253	262	0	0			245	255
1445	National data	Switzerland	14-007-1110	K-520	Lederkirsche																																	253	262	0	0			245	255
1446	National data	Switzerland	14-007-1115	K-525	Senn Duri Salathé																																	253	262	0	0			245	255
1447	National data	Switzerland	14-007-1067	2K-251	Cerise Rouge de Gollion																																	253	262	0	0			245	255
1448	National data	Switzerland	14-007-1113	K-523	Rote von Gersters																																	262	264	0	0			255	257
1449	National data	Switzerland	14-007-409	2K-161	Rote von Gersters																																	262	264	0	0			255	257
1450	National data	Switzerland	14-007-3059	259	Fernier DF																																	253	260	0	0			245	253
1451	National data	Switzerland	14-007-3060	320	Royalton M																																	253	260	0	0			245	253
1452	National data	Switzerland	14-007-758	K-072	Brechbühl																																	253	262	0	0			245	255
1453	National data	Switzerland	14-007-683	Fruc_Ki_02	Aeschhalder Kirsche																																	253	262	0	0			245	255
1454	National data	Switzerland	14-007-2546	K-370	Späte Luxburger																																	253	260	0	0			245	253
1455	National data	Switzerland	14-007-2541	K-366	Späte Luxburger																																	253	260	0	0			245	253
1456	National data	Switzerland	14-007-968	K-182	Gelbe			3																														264	274	276	0			257	267	269
1457	National data	Switzerland	14-007-925	K-139	Zuckerkirsche																																	262		0	0			255
1458	National data	Switzerland	14-007-931	2K-036	Rote Schwyzer																																	262		0	0			255
1459	National data	Switzerland	14-007-973	K-187	Süsse Weissbäuchler																																	253	262	0	0			245	255
1460	National data	Switzerland	14-007-1116	K-526	Seppi Toni																																	253	262	0	0			245	255
1461	National data	Switzerland	14-007-292	2K-148	Lampnästler																																	253	262	0	0			245	255
1462	National data	Switzerland	14-007-937	K-151	Longuequeue																																	262		0	0			255
1463	National data	Switzerland	14-007-786	K-100	Kabisberger																																	260	262	0	0			253	255
1464	National data	Switzerland	14-007-3021	325	Sam								11																									253	260	0	0			245	253
1465	National data	Switzerland	14-007-3021	277	Sam (Maxma)								11																									253	260	0	0			245	253
1466	National data	Switzerland	14-007-3021	SE_2017_01_107094_Fructus_Ki_2017_02	Sam					Used			11																									253	261	0	0			245	253
1467	National data	Switzerland	14-007-737	K-051	Güggelikirsche																																	253	262	0	0			245	255
1468	National data	Switzerland	14-007-737	LS_KI_12	Güggelikirsche																																	253	262	0	0			245	255
1469	National data	Switzerland	14-007-2539	K-380	Hagnauer																																	253	262	0	0			245	255
1470	National data	Switzerland	14-007-971	K-185	Eiker																																	253	262	0	0			245	255
1471	National data	Switzerland	14-007-2539	SE_2017_03_111850_39	Hagnauer																																	253	262	0	0			245	255
1472	National data	Switzerland	14-007-779	K-093	Kirschmuskirschen																																	255	262	0	0			247	255
1473	National data	Switzerland	14-007-1129	K-404	Saftkirsche																																	260	262	0	0			253	255
1474	National data	Switzerland	14-007-1180	K-426	Seetaler Frühkirsche																																	260	262	0	0			253	255
1475	National data	Switzerland	14-007-697	K-011	Mettmenstetter																																	253		0	0			245
1476	National data	Switzerland	14-007-3061	267	Fercer- Arcina																																	253	260	0	0			245	253
1477	National data	Switzerland	14-007-528	2K-172	Süderenkirsche																																	253	264	0	0			245	257
1478	National data	Switzerland	14-007-3062	BEVOG_Ki_06	Dolleseppler D							Yes																										253	260	0	0			245	253
1479	National data	Switzerland	14-007-226	2K-135	Hänsikirsche																																	260	262	0	0			253	255
1480	National data	Switzerland	14-007-1106	K-516	Häntschi																																	260	262	0	0			253	255
1481	National data	Switzerland	14-007-1220	K-463	Gelterkinder																																	253	262	0	0			245	255
1482	National data	Switzerland	14-007-192	2K-132	Gelterkinder																																	253	262	0	0			245	255
1483	National data	Switzerland	14-007-3063	287	Blaze Star DF																																	253	260	0	0			245	253
1484	National data	Switzerland	14-007-1191	LS_KI_04	Bachtobler																																	260	262	0	0			253	255
1485	National data	Switzerland	14-007-1191	K-436	Bachtobler																																	260	262	0	0			253	255
1486	National data	Switzerland	14-007-1066	LS_KI_28	unknown																																	253	262	0	0			245	255
1487	National data	Switzerland	14-007-1157	K-509	Lauber frühe																																	262		0	0			255
1488	National data	Switzerland	14-007-618	K-009	Beringer																																	255	262	0	0			247	255
1489	National data	Switzerland	14-007-618	2K-123	Beringerkirsche																																	255	262	0	0			247	255
1490	National data	Switzerland	14-007-1051	2K-229	Cerise Gotette																																	253	262	0	0			245	255
1491	National data	Switzerland	14-007-1046	K-327	Cerise de Charmoille / Pettie Noire																																	253	262	0	0			245	255
1492	National data	Switzerland	14-007-106	2K-317	Cerise de Charmoille																																	253	262	0	0			245	255
1493	National data	Switzerland	14-007-1070	2K-265	Cerise Melise																																	260	262	0	0			253	255
1494	National data	Switzerland	14-007-3003	2K-353	Schwarze Samt																																	253	262	0	0			245	255
1495	National data	Switzerland	14-007-1213	K-456	Wettertrutz																																	262	264	0	0			255	257
1496	National data	Switzerland	14-007-926	2K-030	Melchnauer																																	262	264	0	0			255	257
1497	National data	Switzerland	14-007-341	2K-308	Nore de Charmoille																																	253		0	0			245
1498	National data	Switzerland	14-007-289	2K-147	Kusterhof																																	253		0	0			245
1499	National data	Switzerland	14-007-1179	K-538	Oberimmerenseer																																	253		0	0			245
1500	National data	Switzerland	14-007-762	2K-026	Burgdorfer																																	253	262	0	0			245	255
1501	National data	Switzerland	14-007-704	K-018	Farbkirsche																																	260	262	0	0			253	255
1502	National data	Switzerland	14-007-704	2K-203	Farbkirsche																																	260	262	0	0			253	255
1503	National data	Switzerland	14-007-3064	419	Benjaminler					Used																												253	262	0	0			245	255
1504	National data	Switzerland	14-007-1188	K-434	Burzkirsche																																	260	264	0	0			253	257
1505	National data	Switzerland	14-007-1201	K-422	Dreifaltigkeitskirsche																																	253	260	0	0			245	253
1506	National data	Switzerland	14-007-1201	2K-202	Dreifaltigkeitskirsche																																	253	260	0	0			245	253
1507	National data	Switzerland	14-007-1039	K-320	Fribourg																																	260	270	0	0			253	263
1508	National data	Switzerland	14-007-2544	K-391	Gelbe Riedter																																	253		0	0			245
1509	National data	Switzerland	14-007-464	289	Schüttler																																	253	262	0	0			245	255
1510	National data	Switzerland	14-007-464	2K-163	Schüttler																																	253	262	0	0			245	255
1511	National data	Switzerland	14-007-1149	LS_KI_07	Tännli																																	253	262	0	0			245	255
1512	National data	Switzerland	14-007-1149	K-504	Tännli																																	262		0	0			255
1513	National data	Switzerland	14-007-1248	K-484	Hollimarti																																	253		0	0			245
1514	National data	Switzerland	14-007-249	2K-141	Hollimarti																																	253		0	0			245
1515	National data	Switzerland	14-007-343	2K-302	Noire de Cheseaux																																	253		0	0			245
1516	National data	Switzerland	14-007-1059	2K-237	Cerise Noire																																	260	262	0	0			253	255
1517	National data	Switzerland	14-007-1065	K-346	unknown																																	260	262	0	0			253	255
1518	National data	Switzerland	14-007-1026	2K-224	Cerise Brunette																																	260	262	0	0			253	255
1519	National data	Switzerland	14-007-932	BEVOG_Ki_16	Napoleon							Yes																										260	262	0	0			253	255
1520	National data	Switzerland	14-007-417	2K-273	Cerise Rouge commune			3																														257	260	272	0			249	253	265
1521	National data	Switzerland	14-007-238	SE_2016_06_2498_Henri_Gelin	Henri Gelin																																	253	262	0	0			245	255
1522	National data	Switzerland	14-007-238	2K-318	Cerise Henri-Gelin																																	253	262	0	0			245	255
1523	National data	Switzerland	14-007-1127	2K-004	Ritter																																	252	262	0	0			245	255
1524	National data	Switzerland	14-007-1128	2K-005	Röllin																																	260	264	0	0			253	257
1525	National data	Switzerland	14-007-1228	K-544	Olsberger																																	253	262	0	0			245	255
1526	National data	Switzerland	14-007-1258	K-498	Hertemer																																	253	262	0	0			245	255
1527	National data	Switzerland	14-007-1258	2K-192	Hertemer																																	253	262	0	0			245	255
1528	National data	Switzerland	14-007-1258	BEVOG_Ki_24	Hertemer																																	253	262	0	0			245	255
1529	National data	Switzerland	14-007-362	2K-012	Olsberger																																	253	262	0	0			245	255
1530	National data	Switzerland	14-007-616	K-003	Stocker																																	253	262	0	0			245	255
1531	National data	Switzerland	14-007-1260	K-500	Schönes von Wallbach																																	253		0	0			245
1532	National data	Switzerland	14-007-2530	2K-314	Schumacher																																	253	262	0	0			245	255
1533	National data	Switzerland	14-007-996	K-213	unknown																																	253	262	0	0			245	255
1534	National data	Switzerland	14-007-3020	241	Coralise ® - Gardel																																	253	260	0	0			245	253
1535	National data	Switzerland	14-007-3020	SE_2017_01_107093_Fructus_Ki_2017_01	Coralise																																	253	261	0	0			245	253
1536	National data	Switzerland	14-007-1118	K-528	Späte Basler																																	253	262	0	0			245	255
1537	National data	Switzerland	14-007-3065	313	Kristin ( DF12/1)								12																									253	260	0	0			245	253
1538	National data	Switzerland	14-007-3066	269	Namare (Maxma)																																	253		0	0			245
1539	National data	Switzerland	14-007-717	K-031	Königskirsche gelb / Büttner Knorpel																																	253	260	0	0			245	253
1540	National data	Switzerland	14-007-1153	K-506	Braune								13																									253	262	0	0			245	255
1541	National data	Switzerland	14-007-712	K-026	Schwarze Guggeere																																	260		0	0			253
1542	National data	Switzerland	14-007-3067	275	Skeena DF																																	260		0	0			253
1543	National data	Switzerland	14-007-1204	K-447	Braune Fricktaler																																	253	262	0	0			245	255
1544	National data	Switzerland	14-007-921	LS_KI_14	Graffelkirsche																																	260		0	0			253
1545	National data	Switzerland	14-007-921	K-135	Graffelkirsche																																	260		0	0			253
1546	National data	Switzerland	14-007-1154	K-507	Bregenzer			3																														262	264	276	0			255	257	269
1547	National data	Switzerland	14-007-1259	K-499	Bregenzer			3																														262	264	276	0			255	257	269
1548	National data	Switzerland	14-007-771	K-085	Schlammkirschen																																	260		0	0			253
1549	National data	Switzerland	14-007-962	K-176	Basler Rotstieler																																	253	260	0	0			245	253
1550	National data	Switzerland	14-007-592	2K-185	Zuckerkirsche																																	253	262	0	0			245	255
1551	National data	Switzerland	14-007-1138	K-395	Äugstler																																	253		0	0			245
1552	National data	Switzerland	14-007-1123	K-533	Wisszwiegti																																	262	264	0	0			255	257
1553	National data	Switzerland	14-007-671	2K-112	Roggliswiler			3																														257	262	270	0			249	255	263
1554	National data	Switzerland	14-007-1034	K-315	Noire de Cheyres								14																									253	262	0	0			245	255
1555	National data	Switzerland	14-007-1218	K-461	Lampenberger								14																									253	262	0	0			245	255
1556	National data	Switzerland	14-007-1218	2K-002	Lampenberger								14																									253	262	0	0			245	255
1557	National data	Switzerland	14-007-34	SE_2016_06_2483_Mischler	Balser Adler								14																									0	0	0	0
1558	National data	Switzerland	14-007-34	SE_2017_13_120724_BEVOG_Ki_2017_5	Basler Adler								14																									253	262	0	0			245	255
1559	National data	Switzerland	14-007-1136	K-393	Freiämter																																	260	262	0	0			253	255
1560	National data	Switzerland	14-007-169	2K-204	Freiämter																																	260	264	0	0			253	257
1561	National data	Switzerland	14-007-659	2K-072	Muskateller																																	260	262	0	0			253	255
1562	National data	Switzerland	14-007-1226	SE_2017_13_120733_BEVOG_KI_2017_14	Leutschenholdener																																	260	262	0	0			253	255
1563	National data	Switzerland	14-007-1155	K-508	Wilde																																	253	266	0	0			245	259
1564	National data	Switzerland	14-007-1156	K-551	Wilde Rote																																	253	266	0	0			245	259
1565	National data	Switzerland	14-007-3068	314	Carlotta																																	260		0	0			253
1566	National data	Switzerland	14-007-1165	K-495	Grosse Saure																																	262	264	0	0			255	257
1567	National data	Switzerland	14-007-954	2K-053	unknown																																	260		0	0			253
1568	National data	Switzerland	14-007-1109	K-519	Kleine Bennwiler																																	253		0	0			245
1569	National data	Switzerland	14-007-1175	K-420	Blaser																																	260	262	0	0			253	255
1570	National data	Switzerland	14-007-661	2K-128	Blaser																																	260	262	0	0			253	255
1571	National data	Switzerland	14-007-743	K-057	unknown																																	260	262	0	0			253	255
1572	National data	Switzerland	14-007-1240	K-547	Rysatt																																	260	262	0	0			253	255
1573	National data	Switzerland	14-007-902	K-116	Inselkirsche																																	260	262	0	0			253	255
1574	National data	Switzerland	14-007-902	LS_KI_13	Inselkirsche																																	260	262	0	0			253	255
1575	National data	Switzerland	14-007-1063	K-344	Printanière																																	260	262	0	0			253	255
1576	National data	Switzerland	14-007-373	2K-250	Cerise Printanière																																	260	262	0	0			253	255
1577	National data	Switzerland	14-007-1108	K-518	Kanzelkirsche																																	260	262	0	0			253	255
1578	National data	Switzerland	14-007-3090	SE_2016_04_226_Zweitfruehe	Zweitfrühe								16																									253	262	0	0			245	255
1579	National data	Switzerland	tba	327	Mandy								17																									260	264	0	0			253	257
1580	National data	Switzerland	14-007-1012	K-257	unknown								3																									253		0	0			245
1581	National data	Switzerland	14-007-25	306	Badacsony (DF12/1)								3																									253		0	0			245
1582	National data	Switzerland	14-007-451	K-374	Scheiders späte Knorpel								3																									253		0	0			245
1583	National data	Switzerland	14-007-451	SE_2018_06_126711_BEVOG_Ki_2018_4	Koburger								3																									255		0	0			245
1584	National data	Switzerland	14-007-451	SE_2018_06_126717_BEVOG_Ki_2018_10	Schneiers Späte Knorpel Typ Nordwunder								3																									255		0	0			245
1585	National data	Switzerland	14-007-2502	2K-281	Cerise de l'Usine																																	260	262	0	0			253	255
1586	National data	Switzerland	14-007-430	2K-082	Sammetkirsche																																	260	262	0	0			253	255
1587	National data	Switzerland	14-007-2523	2K-305	Noire de l'Usine																																	260	262	0	0			253	255
1588	National data	Switzerland	14-007-951	2K-052	unknown																																	260	262	0	0			253	255
1589	National data	Switzerland	14-007-1173	K-537	Gandlihofer																																	262		0	0			255
1590	National data	Switzerland	14-007-3069	245	Techlovan (Maxma)																																	253	260	0	0			245	253
1591	National data	Switzerland	14-007-2536	2K-249	Cerise Noire de Rossens																																	260	262	0	0			253	255
1592	National data	Switzerland	14-007-672	2K-025	Beinwiler																																	253	262	0	0			245	255
1593	National data	Switzerland	14-007-732	2K-055	Weisse Kirsche																																	253	260	0	0			245	253
1594	National data	Switzerland	14-007-1054	2K-246	Cerise Noire de Corcelles																																	260	262	0	0			253	255
1595	National data	Switzerland	14-007-3078	K-162	Hirseggkirsche																																	253	262	0	0			245	255
1596	National data	Switzerland	14-007-946	LS_KI_15	Altwydenkirsche																																	253	262	0	0			245	255
1597	National data	Switzerland	14-007-3078	SE_2016_05_801_Hirseggkirsche	Hirseggkirsche																																	253	262	0	0			245	255
1598	National data	Switzerland	14-007-588	2K-131	Zimmermänner																																	253	262	0	0			245	255
1599	National data	Switzerland	14-007-1125	K-535	Zimmermannskirsche																																	253	262	0	0			245	255
1600	National data	Switzerland	14-007-1223	K-466	Grünstieler																																	253	262	0	0			245	255
1601	National data	Switzerland	14-007-1126	K-536	Zuger Truppler							Yes	19																									253	264	0	0			245	257
1602	National data	Switzerland	14-007-3017	SE_2016_06_2478_inconnue	inconnue								19																									0	0	0	0
1603	National data	Switzerland	14-007-3017	SE_2016_06_2482_Langstieler	Langstieler							Yes	19																									253	264	0	0			245	257
1604	National data	Switzerland	14-007-36	2K-120	Basler Langstieler								19																									253	264	0	0			245	257
1605	National data	Switzerland	14-007-1031	K-312	Groefion																																	260		0	0			253
1606	National data	Switzerland	14-007-969	K-183	Beckter / Rote																																	264		0	0			257
1607	National data	Switzerland	14-007-724	K-038	unknown			3																														262	264	274	0			255	257	267
1608	National data	Switzerland	14-007-1133	K-408	Boniswiler																																	260	262	0	0			253	255
1609	National data	Switzerland	14-007-66	2K-125	Boniswiler																																	260	262	0	0			253	255
1610	National data	Switzerland	14-007-1	2K-257	Cerise à l' Once																																	253	260	0	0			245	253
1611	National data	Switzerland	14-007-112	2K-322	Cerise Coeur de Pigeon (rouge)																																	255	260	0	0			247	253
1612	National data	Switzerland	14-007-906	2K-158	Rote Klepfer																																	253	260	0	0			245	253
1613	National data	Switzerland	14-007-575	SE_2017_13_120728_BEVOG_Ki_2017_9	Rote Lauber falsch																																	253	260	0	0			245	253
1614	National data	Switzerland	14-007-575	SE_2016_04_327_Weisse_Herzkirsche	Weisse Herzkirsche																																	253	260	0	0			245	253
1615	National data	Switzerland	14-007-297	2K-188	Lauwiler			3																														253	260	0	0			245	253
1616	National data	Switzerland	14-007-582	2K-180	Winigerkirsche																																	260	262	0	0			253	255
1617	National data	Switzerland	14-007-594	2K-186	Zuger Truppler							Yes	19																									253	264	0	0			245	257
1618	National data	Switzerland	14-007-690	K-001	unknown																																	253	260	0	0			245	253
1619	National data	Switzerland	14-007-1036	K-317	Guggisberger / rote																																	260		0	0			253
1620	National data	Switzerland	14-007-619	K-241	Bernhardzeller			3																														253	264	276	0			245	257	269
1621	National data	Switzerland	14-007-619	SE_2018_04_125824_2_B01	späte Bernhardzeller			3																														253	264	276	0			245	255	267
1622	National data	Switzerland	14-007-1164	K-412	Dubacher																																	260		0	0			253
1623	National data	Switzerland	14-007-3070	283	Vanda (DF12/1)								106																									253	260	0	0			245	253
1624	National data	Switzerland	14-007-642	K-249	Edelweiss																																	260	264	0	0			253	257
1625	National data	Switzerland	14-007-136	2K-199	Edelweiss																																	260	264	0	0			253	257
1626	National data	Switzerland	14-007-1124	K-534	Wittnauer Wissbüchler																																	262	264	0	0			255	257
1627	National data	Switzerland	14-007-584	2K-181	Wittnauer Wyssbüchler																																	262	264	0	0			255	257
1628	National data	Switzerland	14-007-910	K-124	Süsse Rotkirsche			3																														257	260	270	0			249	253	263
1629	National data	Switzerland	14-007-499	2K-080	Später Bernhardzeller																																	260	264	0	0			253	257
1630	National data	Switzerland	14-007-33	2K-118	Baschimeiri																																	260		0	0			253
1631	National data	Switzerland	14-007-2508	2K-290	Griotte douce Müller																																	260	264	0	0			253	257
1632	National data	Switzerland	14-007-1044	K-325	rouge foncée																																	260	266	0	0			253	259
1633	National data	Switzerland	14-007-1122	K-532	Wenslinger																																	253	260	0	0			245	253
1634	National data	Switzerland	14-007-660	2K-109	Labacher																																	260	264	0	0			253	257
1635	National data	Switzerland	14-007-1199	K-442	Grosszweiet																																	260	266	0	0			253	259
1636	National data	Switzerland	14-007-1242	K-479	Honigkirsche																																	253		0	0			245
1637	National data	Switzerland	14-007-1210	2K-003	Lukelkirsche																																	260	262	0	0			253	255
1638	National data	Switzerland	14-007-1121	K-531	Trüblerkirsche			3																														260	264	274	0			253	257	267
1639	National data	Switzerland	14-007-1001	LS_KI_20	unknown																																	253	262	0	0			245	255
1640	National data	Switzerland	14-007-1001	K-228	unknown																																	253	262	0	0			245	255
1641	National data	Switzerland	14-007-985	LS_KI_19	Gelbe Hofstetter																																	253	260	0	0			245	253
1642	National data	Switzerland	14-007-1014	K-259	unknown																																	253	260	0	0			245	253
1643	National data	Switzerland	14-007-1207	K-449	Hohrüter																																	253	260	0	0			245	253
1644	National data	Switzerland	14-007-721	2K-040	Schöne v. Schüpbach																																	253	260	0	0			245	253
1645	National data	Switzerland	14-007-757	K-071	Grosse Rote																																	253	260	0	0			245	253
1646	National data	Switzerland	14-007-1023	BEVOG_Ki_17	Cerise Belle de Giot																																	253		0	0			245
1647	National data	Switzerland	14-007-1232	K-471	Hagentaler																																	253		0	0			245
1648	National data	Switzerland	14-007-299	2K-151	Leokirsche																																	253		0	0			245
1649	National data	Switzerland	14-007-2531	2K-315	St Gingolph																																	253	264	0	0			245	257
1650	National data	Switzerland	14-007-792	2K-330	Cerise Rouge de Marnand																																	260		0	0			253
1651	National data	Switzerland	14-007-285	BEVOG_Ki_34	Krallenkirsche																																	260		0	0			253
1652	National data	Switzerland	14-007-285	2K-294	Krallenkirsche																																	260		0	0			253
1653	National data	Switzerland	14-007-1163	K-411	Huwiler			3																														253	257	270	0			245	249	263
1654	National data	Switzerland	14-007-5	2K-117	Adlerkirsche von Bärtschi							Yes																										253	264	0	0			245	257
1655	National data	Switzerland	14-007-728	K-042	Bärtschi Adler																																	253	264	0	0			245	257
1656	National data	Switzerland	14-007-1000	K-227	unknown																																	253		0	0			245
1657	National data	Switzerland	14-007-1021	2K-107	Grosslauerzer																																	253		0	0			245
1658	National data	Switzerland	14-007-327	Fruc_Ki_15	Mischler																																	253		0	0			245
1659	National data	Switzerland	14-007-621	2K-051	Toggenburger																																	253		0	0			245
1660	National data	Switzerland	14-007-327	2K-191	Mischler																																	253		0	0			245
1661	National data	Switzerland	14-007-4	BEVOG_Ki_30	Aargauerkirsche																																	253		0	0			245
1662	National data	Switzerland	14-007-590	2K-183	Zopfkirsche																																	253	264	0	0			245	257
1663	National data	Switzerland	14-007-678	2K-102	Dornkirsche																																	253	264	0	0			245	257
1664	National data	Switzerland	14-007-1211	K-454	Veldheimer Langstieler																																	260		0	0			253
1665	National data	Switzerland	14-007-123	2K-197	Didikirsche																																	260		0	0			253
1666	National data	Switzerland	14-007-128	417	Dollenseppler CH								90																									253	262	0	0			245	255
1667	National data	Switzerland	14-007-128	BEVOG_Ki_03	Dolleseppler CH								90																									253	262	0	0			245	255
1668	National data	Switzerland	14-007-1205	K-448	Ellbögler																																	253	260	0	0			245	253
1669	National data	Switzerland	14-007-2506	2K-288	Griotte d'Alternon																																	253	260	0	0			245	253
1670	National data	Switzerland	14-007-755	K-069	Schecken																																	253	262	0	0			245	255
1671	National data	Switzerland	14-007-2518	2K-239	Cerise Noire à Grappe Eysins																																	260		0	0			253
1672	National data	Switzerland	14-007-281	2K-144	Knonauer																																	253	262	0	0			245	255
1673	National data	Switzerland	14-007-86	2K-077	Buchhölzer																																	253	262	0	0			245	255
1674	National data	Switzerland	14-007-86	SE_2016_04_426_Buholzer	Buholzer																																	253	262	0	0			245	255
1675	National data	Switzerland	14-007-1025	K-306	Chlepfer																																	260	262	0	0			253	255
1676	National data	Switzerland	14-007-208	2K-287	Gravium																																	260	262	0	0			253	255
1677	National data	Switzerland	14-007-780	SE_2018_06_126710_BEVOG_Ki_2018_3	Maiherz																																	263	264	0	0			253	255
1678	National data	Switzerland	14-007-891	K-105	Schwarzer Diamant			3																														255	260	270	0			247	253	263
1679	National data	Switzerland	14-007-960	K-174	Rote																																	253		0	0			245
1680	National data	Switzerland		281	13N-7-70 DF																																	253	260	0	0			245	253
1681	National data	Switzerland	14-007-677	2K-038	Sattler																																	253	260	0	0			245	253
1682	National data	Switzerland	14-007-533	K-372	Süsswelsche																																	253	260	0	0			245	253
1683	National data	Switzerland	14-007-1145	K-402	Zopf																																	253	264	0	0			245	257
1684	National data	Switzerland	14-007-1002	K-229	unknown / Brennkirsche																																	253	262	0	0			245	255
1685	National data	Switzerland	14-007-1146	Fruc_Ki_12	Mischler																																	262	264	0	0			255	257
1686	National data	Switzerland	14-007-1146	K-403	Miesser																																	262	264	0	0			255	257
1687	National data	Switzerland	14-007-3071	395	Karina, Breitenhof																																	253	264	0	0			245	257
1688	National data	Switzerland	14-007-676	2K-063	Geissmättler																																	253		0	0			245
1689	National data	Switzerland	14-007-1243	K-480	Lauber harte																																	262	264	0	0			255	257
1690	National data	Switzerland	14-007-295	2K-149	Lauber harte																																	262	264	0	0			255	257
1691	National data	Switzerland	14-007-1020	2K-113	Rote Immenseer			3																														260	264	266	0			253	257	259
1692	National data	Switzerland	14-007-1222	K-465	Hemmiker																																	253		0	0			245
1693	National data	Switzerland	14-007-1222	2K-137	Hemmiker																																	253		0	0			245
1694	National data	Switzerland	14-007-1198	K-441	Fricktaler Frühkirsche																																	253	260	0	0			245	253
1695	National data	Switzerland	14-007-679	2K-114	Rote Lamberdinger																																	262	264	0	0			255	257
1696	National data	Switzerland	14-007-1143	K-400	Betti																																	253	264	0	0			245	257
1697	National data	Switzerland	14-007-723	2K-027	Buschelkirsche																																	253		0	0			245
1698	National data	Switzerland	14-007-67	2K-223	Cerise Bouènenette																																	257	270	0	0			249	263
1699	National data	Switzerland	14-007-1100	2K-334	Cerise Bouènenette			3																														257	264	270	0			249	257	263
1700	National data	Switzerland	14-007-187	2K-336	Cerise Gafion																																	253	264	0	0			245	257
1701	National data	Switzerland	14-007-1160	K-512	Kapuziner																																	253	260	0	0			245	253
1702	National data	Switzerland	14-007-1120	LS_KI_09	Süssämli KV																																	253	260	0	0			245	253
1703	National data	Switzerland	14-007-1120	K-530	Süssämli KV																																	253	260	0	0			245	253
1704	National data	Switzerland	14-007-650	LS_KI_24	Kneller																																	260	264	0	0			253	257
1705	National data	Switzerland	14-007-1189	K-539	Oberflachsner																																	260		0	0			253
1706	National data	Switzerland	14-007-120	2K-078	Delta																																	260		0	0			253
1707	National data	Switzerland	14-007-120	SE_2018_06_126713_BEVOG_Ki_2018_6	Dela (Probe oben genommen)																																	263		0	0			253
1708	National data	Switzerland	14-007-120	SE_2018_06_126714_BEVOG_Ki_2018_7	Delta																																	263		0	0			253
1709	National data	Switzerland	14-007-1135	K-410	Mailänder																																	253		0	0			245
1710	National data	Switzerland	14-007-1135	LS_KI_03	Mailänder																																	0	0	0	0
1711	National data	Switzerland	14-007-1177	K-424	Zottler																																	260		0	0			253
1712	National data	Switzerland	14-007-591	2K-184	Zottler																																	260		0	0			253
1713	National data	Switzerland	14-007-3073	286	Giorgia (DF12/1)																																	260	262	0	0			253	255
1714	National data	Switzerland	14-007-1132	K-407	Albetli																																	260	270	0	0			253	263
1715	National data	Switzerland	14-007-1141	K-398	Güpfer																																	253		0	0			245
1716	National data	Switzerland	14-007-651	K-262	Geissmättler																																	253	262	0	0			245	255
1717	National data	Switzerland	14-007-709	LS_KI_26	Ziefner																																	253		0	0			245
1718	National data	Switzerland	14-007-972	K-186	Späte																																	253	264	0	0			245	257
1719	National data	Switzerland	14-007-455	2K-313	Schöne von Einigen																																	260	262	0	0			253	255
1720	National data	Switzerland	14-007-932	K-146	Napoleon							Yes																										260	262	0	0			253	255
1721	National data	Switzerland	14-007-940	2K-047	Spiezer Gravium																																	260	262	0	0			253	255
1722	National data	Switzerland	14-007-1169	K-416	Kronenhofkirsche																																	253	262	0	0			245	255
1723	National data	Switzerland	14-007-3093	Fruc_Ki_21	Flumser			3																														253	264	276	0			245	257	269
1724	National data	Switzerland	14-007-3093	K-371	Flumser / Kaplan			3																														253	264	276	0			245	257	269
1725	National data	Switzerland	14-007-627	K-218	Kaplankirsche			3																														253	264	276	0			245	257	269
1726	National data	Switzerland	14-007-682	2K-103	unknown			3																														253	264	276	0			245	257	269
1727	National data	Switzerland	14-007-919	K-133	Brunnenkirsche																																	260		0	0			253
1728	National data	Switzerland	14-007-1131	K-406	Liebenfelser																																	253	260	0	0			245	253
1729	National data	Switzerland	14-007-284	2K-145	Kornkirsche																																	253	260	0	0			245	253
1730	National data	Switzerland	14-007-669	2K-048	Steinerkirsche																																	257	260	0	0			249	253
1731	National data	Switzerland	14-007-1018	K-270	unknown																																	253	262	0	0			245	255
1732	National data	Switzerland	14-007-950	LS_KI_16	Grindelwalder Kirschen			3																														264	274	276	0			257	267	269
1733	National data	Switzerland	14-007-462	BEVOG_Ki_28	Schüpfkirsche schwarz																																	260		0	0			253
1734	National data	Switzerland	14-007-620	2K-015	Pilatus																																	260		0	0			253
1735	National data	Switzerland	14-007-405	310	Roter Lauber					Used																												253	264	0	0			245	257
1736	National data	Switzerland	14-007-750	K-064	Hauskirsche																																	253	260	0	0			245	253
1737	National data	Switzerland	14-007-1011	K-246	Schwänberglerkirsche																																	253		0	0			245
1738	National data	Switzerland	14-007-1181	K-427	Rote Schwyzer																																	253	260	0	0			245	253
1739	National data	Switzerland	14-007-1217	K-460	Schwarzer Diamant																																	253		0	0			245
1740	National data	Switzerland	14-007-1168	K-415	Schattenbergler																																	260	264	0	0			253	257
1741	National data	Switzerland	14-007-487	2K-211	Seetaler Frühkirsche																																	253	260	0	0			245	253
1742	National data	Switzerland	14-007-615	2K-064	Conterser Kirsche																																	253	260	0	0			245	253
1743	National data	Switzerland	14-007-3074	247	Ferprime DF																																	253		0	0			245
1744	National data	Switzerland	14-007-720	2K-173	Tägertschikirsche																																	260		0	0			253
1745	National data	Switzerland	14-007-79	2K-011	Bretzwiler syn. Rote Chimpeler																																	260		0	0			253
1746	National data	Switzerland	14-007-778	K-092	Eigenkirschen																																	260		0	0			253
1747	National data	Switzerland	14-007-1004	K-234	Farbkirsche																																	260	262	0	0			253	255
1748	National data	Switzerland	14-007-1071	2K-233	Cerise Jaune Boule d'or																																	260	262	0	0			253	255
1749	National data	Switzerland	14-007-2528	2K-311	Petite rouge																																	260		0	0			253
1750	National data	Switzerland	14-007-339	2K-241	Cerise Noire à la Grappe																																	260		0	0			253
1751	National data	Switzerland	14-007-778	2K-200	Eigenkirsche																																	260		0	0			253
1752	National data	Switzerland	14-007-1139	K-396	Spitzkirsche																																	260		0	0			253
1753	National data	Switzerland	14-007-666	2K-031	Obwaldner Frühe																																	260		0	0			253
1754	National data	Switzerland	14-007-666	BEVOG_Ki_21	Obwaldner Frühe																																	260		0	0			253
1755	National data	Switzerland	14-007-1015	K-260	unknown																																	253	260	0	0			245	253
1756	National data	Switzerland	14-007-465	2K-190	Schwänberglerkirsche																																	253	260	0	0			245	253
1757	National data	Switzerland	14-007-585	2K-182	Wölflisteiner																																	253	264	0	0			245	257
1758	National data	Switzerland	14-007-1227	K-468	Metzger Hanse																																	253		0	0			245
1759	National data	Switzerland	14-007-1147	K-502	Honigkirschen rote																																	253	260	0	0			245	253
1760	National data	Switzerland	14-007-1022	2K-032	Reding																																	253	264	0	0			245	257
1761	National data	Switzerland	14-007-1172	K-419	Gangkirsche																																	253	264	0	0			245	257
1762	National data	Switzerland	14-007-1172	2K-206	Gangkirsche																																	253	264	0	0			245	257
1763	National data	Switzerland	14-007-3000	2K-154	Muskateller																																	253	260	0	0			245	253
1764	National data	Switzerland	14-007-630	K-222	Flumser																																	253	260	0	0			245	253
1765	National data	Switzerland	14-007-630	BEVOG_Ki_18	Flumser																																	253	260	0	0			245	253
1766	National data	Switzerland	14-007-1193	K-438	Weggiserkirsche																																	253	262	0	0			245	255
1767	National data	Switzerland	14-007-1140	K-397	Kehrsiter																																	253		0	0			245
1768	National data	Switzerland	14-007-1140	LS_KI_01	Kehrsiter																																	253		0	0			245
1769	National data	Switzerland	14-007-302	2K-193	Leutschenhalder			3																														260	262	0	0			253	255
1770	National data	Switzerland	14-007-394	2K-189	Rosmarin Kurzgestielte			3																														253	262	0	0			245	255
1771	National data	Switzerland	14-007-2510	2K-292	Griotte tardive			3																														260		0	0			253
1772	National data	Switzerland	14-007-1245	2K-010	Zahnkirsche			3																														227	233	260	0			219	225	253
1773	National data	Switzerland	14-007-1076	2K-056	Gelbe Weichsel			3																														260		0	0			253
1774	National data	Switzerland	14-007-213	2K-232	Cerise Griotte Pleureur			3																														260		0	0			253
1775	National data	Switzerland	14-007-2507	2K-289	Griotte de la Béroche			3																														253	260	0	0			245	253
1776	National data	Switzerland	14-007-338	2K-268	Cerise Noire à la Grappe			3																														253	262	0	0			245	255
1777	National data	Switzerland	14-007-2509	2K-291	Griotte douce Rorschach			3																														260		0	0			253
1778	National data	Switzerland	14-007-663	2K-069	Hof			3																														260		0	0			253
1779	National data	Switzerland	14-007-1082	2K-020	unknown			3																														227	253	260	0			219	245	253
1780	National data	Switzerland	14-007-1081	BEVOG_Ki_14	Cerise Griotte Douce			4																														253	260	0	0			245	253
1781	National data	Switzerland	14-007-389	2K-267	Cerise Merise brune			3																														227	253	260	0			219	245	253
1782	National data	Switzerland	14-007-3019	SE_2016_06_2557_inconnue	inconnue			4																														253	260	0	0			245	253
1783	National data	Switzerland	14-007-3014	SE_2016_06_2615_inconnue	inconnue			4																														253	260	0	0			245	253
1784	National data	Switzerland	14-007-2505	2K-230	Cerise Griotte Berger			3																														253	260	0	0			245	253
1785	National data	Switzerland	14-007-2505	SE_2016_02_ACL_H005_Griotte_Berger	Griotte Berger			4																														253	260	0	0			245	253
1786	National data	Switzerland	14-007-605	2K-326	Cerise Griotte de Villaranon			3																														253	260	0	0			245	253
1787	National data	Switzerland	14-007-1080	2K-276	Cerise Griotte			3																														253	260	0	0			245	253
1788	National data	Switzerland	14-007-1078	2K-068	Griotte de Villaranon			3																														253	260	0	0			245	253
1789	National data	Switzerland	14-007-602	BEVOG_Ki_05	Aemli Nuklearstock			3																														260		0	0			253
1790	National data	Switzerland	14-007-606	2K-338	Cerise Hallauer ömli			3																														260		0	0			253
1791	National data	Switzerland	14-007-606	2K-075	Hallauer Aemli			3																														260		0	0			253
1792	National data	Switzerland	14-007-606	SE_2017_10_113616_BEVOG_Ki_2017_3	Hallauer Ämli			4																														260		0	0			253
1793	National data	Switzerland	14-007-212	SE_2017_13_120730_BEVOG_Ki_2017_11	Griotte de la Toussaint			3																														260		0	0			253
1794	National data	Switzerland	14-007-321	2K-266	Cerise Merise			3																														260		0	0			253
1795	National data	Switzerland	14-007-212	2K-231	Cerise Griotte de la Toussaint			3																														260		0	0			253
1796	National data	Switzerland	14-007-1072	2K-333	Cerise Amoltre			3																														250	253	266	0			243	245	259
1797	National data	Switzerland	14-007-601	2K-187	Zweitfrühe			3				Yes																										253	262	0	0			245	255
1798	National data	Switzerland	14-007-573	2K-194	Weisse Herzkirsche			3																														253	260	0	0			245	253
1799	National data	Switzerland	14-007-1040	2K-067	Anglaise			3																														253	255	260	0			245	247	253
1800	National data	Switzerland	14-007-1077	2K-014	Minister Popilsky			3																														227	260	262	0			219	253	255
1801	National data	Switzerland	14-007-3082	Fruc_Ki_11	Rote Lauber																																	260		0	0			253
1802	National data	Switzerland	14-007-3009	Fruc_Ki_26	Weissbüchler																																	253		0	0			245
1803	National data	Switzerland	14-007-558	SE_2016_06_2624_Unterwaldner	Unterwaldner																																	253		0	0			245
1804	National data	Switzerland	14-007-3085	SE_2016_06_2491_Cerise_Crousette	Cerise Crousette																																	253	262	0	0			245	255
1805	National data	Switzerland	14-007-3012	SE_2016_06_2572_inconnue	inconnue			3																														253	260	264	0			245	253	257
1806	National data	Switzerland	14-007-3077	SE_2016_05_2119_Amarena	Amarena sauer			3																														260		0	0			253
1807	National data	Switzerland	14-007-1030	2K-057	Glaskirsche			3																														260		0	0			253
1808	National data	Switzerland	14-007-201	2K-228	Cerise Glaskirsche			3																														260		0	0			253
1809	National data	Switzerland	14-007-1058	K-339	Steinkirsche																																	260		0	0			253
1810	National data	Switzerland	14-007-1105	2K-001	Grosse Bennwiler																																	252	262	0	0			245	255
1811	National data	Switzerland	14-007-705	2K-017	Rote Ostschweizer																																	253	262	0	0			245	255
1812	National data	Switzerland	14-007-991	K-206	Basler Rotbüchler																																	253	262	0	0			245	255
1813	National data	Switzerland	14-007-3022	SE_2017_01_107097_Fructus_SKi_2017_01	Morellenfeuer			3																														261		0	0			253
1814	National data	Switzerland	14-007-3089	SE_2017_13_120727_BEVOG_Ki_2017_8	Rieskirsche																																	253	255	0	0			245	247
1815	National data	Switzerland		SE_2018_18_127842_Ref06	Summer Sun								92																									263		0	0			253
1816	National data	Switzerland		SE_2018_18_127843_Ref07	Schattenmorelle			4		Used			37																									263	266	280	0			253	257	271
1817	National data	France	3658		Ferpact									105						107
1818	National data	France	3502		Sweetheart® Sumtare									103	105					105	107
1819	National data	France	3228		INRA									103	105					105	107
1820	National data	France	3028		New Moon® Sumini									105						107
1821	National data	France	3430/3554		Staccato									103	105					105	107
1822	National data	France	3963		Ctifl									105						107
1823	National data	France	3094		Primulat® Ferprime									105						107
1824	National data	France	3239		Ferdouce									103	105					105	107
1825	National data	France	3868		Ferlizac					Used				105						107
1826	National data	France	3498		Coralise® Gardel									105						107
1827	National data	France	3661		Firm Red									103	105					105	107
1828	National data	France	3821		Bellise® Bedel									105						107
1829	National data	France	3387		Folfer									105						107
1830	National data	France	3223		Ferobri									105						107
1831	National data	France	3382		Fertard									105						107
1832	National data	France	4000		Tieton									105						107
1833	National data	France	2467		Lapins									103	105					105	107
1834	National data	France	3663		Maraly® Early Red									105						107
1835	National data	France	3565/2945		Samba® Sumste									103	105					105	107
1836	National data	France	2017		Summit									103	105					105	107
1837	National data	France	3122		Fermina									105						107
1838	National data	France	4001		Selah®									103						105
1839	National data	France	1877		Hedelfingen								23	103	105					105	107
1840	National data	France	2851		Vanda							Yes	105	105						107
1841	National data	France	2345		Germersdorf									103	105					105	107
1842	National data	France	3822		Skeena									105						107
1843	National data	France	2216		Sunburst								107	103	105					105	107
1844	National data	France	3467		INRA									103	105					105	107
1845	National data	France	3501		Sonnet									105						107
1846	National data	France	3263		INRA									103	105					105	107
1847	National data	France	3746		Mariant® Giant Red									0	0
1848	National data	France	1903		Van					Used				103	105					105	107
1849	National data	France	2680		Arcina® Fercer									105						107
1850	National data	France	3314		Earlise® Rivedel									105						107
1851	National data	France	3696		Satin® Sumele									103	105					105	107
1852	National data	France	3657		Feria									103	105					105	107
1853	National data	France	1927		Stark									105						107
1854	National data	France	2678		Meched (Noire de)									103	105					105	107
1855	National data	France	3967		Ctifl									103	105					105	107
1856	National data	France	3476		Fertille									105						107
1857	National data	France	2890		Poidel							Yes		105						107
1858	National data	France	3656		Ferpin									105						107
1859	National data	France	2472		Duroni 3									105						107
1860	National data	France	3629		INRA									103	105					105	107
1861	National data	France	3115		Ferdiva									105						107
1862	National data	France	3313		Canada Giant® Sumgita									103	105					105	107
1863	National data	France	2948		Cristalina® Sumnue									103	105					105	107
1864	National data	France	3499		Bigalise® Enjidel									105						107
1865	National data	France	2509		Kordia								21	103	105					105	107
1866	National data	France	2868		Regina					Used			10	105						107
1867	National data	France	4156		Sweet Valentine									103	105					105	107
1868	National data	France	3190		Sweetearly® Panaro 1									105						107
1869	National data	France	2775		Rubin									103	105					105	107
1870	National data	France	2970		Lempereur									105						107
1871	National data	France	3675		Ziraat									103	105					105	107
1872	National data	France	2940		Sonata® Sumleta									103	105					105	107
1873	National data	France	2799		Adelise® Masdel					Excluded		Yes		105						107
1874	National data	France	2155		Garnet® Magar									103	105					105	107
1875	National data	France	3431/3552		13 S 21-01									103	105					105	107
1876	National data	France	2783/2954		13 S 42-49									105						107
1877	National data	France	3268		Canada									103	105					105	107
1878	National data	France	3654		INRA									105						107
1879	National data	France	3003		Techlovan									103	105					105	107
1880	National data	France	3915		Black Star									105						107
1881	National data	France	2315		Fernier									103	105					105	107
1882	National data	France	3553		13 S 21-29									103	105					105	107
1883	National data	France	3039		USA									105						107
1884	National data	France	3966		Ctifl									103	105					105	107
1885	National data	France	3692		INRA									105						107
1886	National data	France	3556		Symphonie® 13 S 25-25									103	105					105	107
1887	National data	France	3782/3917		Grace Star									103	105					105	107
1888	National data	France	3316		Brooks									103	105					105	107
1889	National data	France	2865		Impériale									105						107
1890	National data	France	2175		Italie									105						107
1891	National data	France	3965		Ctifl									105						107
1892	National data	France	V0088		Cypres									0	0
1893	National data	France	V0089		Bruelles					Used				105						107
1894	National data	France	V0102		Bigarreau Noir									103						105
1895	National data	France	V0114		Pellisier									105						107
1896	National data	France	V0162		Noir de Chlumac								13	103	105					105	107
1897	National data	France	V0166		Douce du champ de l'air									103						105
1898	National data	France	V0262		Maria Gaucher									105						107
1899	National data	France	V0232		Hative de Bâle									103	105					105	107
1900	National data	France	V0226		Grand									105						107
1901	National data	France	V0182		Noir de Pitfam									105						107
1902	National data	France	V0167		Noire de Boccard									103	105					105	107
1903	National data	France	V0305		Etienne Thuilleaux					Used				103	105					105	107
1904	National data	France	V0370		Burlat									105						107
1905	National data	France	V2155		Garnet					Used				103	105					105	107
1906	National data	France	V2672		Badacsonyi								3	103	105					105	107
1907	National data	France	V0372		Précoce d'Isigny					Used				105						107
1908	National data	France	V0892		De Mai					Used				105						107
1909	National data	France	V0804		Napoléon					Used			30	103	105					105	107
1910	National data	France	V0795		Camus									105						107
1911	National data	France	V0566		Abbesse d'Oignies									103	105					105	107
1912	National data	France	V0935		Guillaume									105						107
1913	National data	France	V0990		Précoce Bernard									105						107
1914	National data	France	V1360		Ferbolus (Verdel ®)									105						107
1915	National data	France	V1429		Marmotte									103	105					105	107
1916	National data	France	V1439		Moreau								25	105						107
1917	National data	France	V1646		Tardif Gauthier									105						107
1918	National data	France	V1678		Merveille de Saint Genis Laval									105						107
1919	National data	France	V1775		Noir d'Ecully									105						107
1920	National data	France	V1814		Sandar ( type Reverchon)									105						107
1921	National data	France	V1865		D'Annonay								26	103	105					105	107
1922	National data	France	V1890		La Chalonnaise N°1									103	105					105	107
1923	National data	France	V1891		La Chalonnaise N°2									103	105					105	107
1924	National data	France	V2033		Camus de venasque					Used			99	105						107
1925	National data	France	V2030		Tombret					Used			4	105						107
1926	National data	France	V1931		Rainier									103						105
1927	National data	France	V1929		Belge					Used			3	103	105					105	107
1928	National data	France	V2683		Gégé									103	105					105	107
1929	National data	France	V2300		Fernola									105						107
1930	National data	France	V3857		Jaboulay									105						107
1931	National data	France	V3856		St Georges									105						107
1932	National data	France	V3855		Big de Mezel									105						107
1933	National data	France	V3694		Dure de Sauve									105						107
1934	National data	France	V2392		Orléans									103	105					105	107
1935	National data	France	V3858		Cœur de pigeon									0	0
1936	National data	France	V3859		Big d'or					Used				105	121					107	123
1937	National data	France	V1872		Stark Gold Bigarreau d'or								6	103	105					105	107
1938	National data	France	V3861		Belle magnifique					Used				105	124					107	125
1939	National data	France	V3862		Guigne jaune donissen					Used			9	103						105
1940	National data	France	V3863		Noire d'Ecully									105						107
1941	National data	France	V0897		Cristobalina					Used				105						107
1942	National data	France	V1657		Beaulieu									105						107
1943	National data	France	V0223		De Mezel									0	0
1944	National data	France	V0896		Courte queue									105						107
1945	National data	France	V2872		739 (Big moreau)									103	105					105	107
1946	National data	France	V4062		Guigne Ramon Olivia									105						107
1947	National data	France	V4061		Cerise Guin Doux					Used				105	128					107	129
1948	National data	France	V4063		Cerise Guin Doux des charentes									0	0
1949	National data	France	V4064		Cerise Petite précose									0	0
1950	National data	France	V4066		Cerise Verdée									0	0
1951	National data	France	V4068		Guigne précoce du pays du blanc									103	105					105	107
1952	National data	France	V4069		Guigne précoce de la marche									0	0
1953	National data	France	V4080		Sainte Marie									103	105					105	107
1954	National data	France	V4077		Muant									103	105					105	107
1955	National data	France	V4076		Blanchère									105						107
1956	National data	France	V4075		Petite Noire									105						107
1957	National data	France	V4073		Marin									0	0
1958	National data	France	V4070		Belle du Berry									103	105					105	107
1959	National data	France	V4081		Blancale précose Boissière					Used				0	0
1960	National data	France	V4082		Cerise blanche								6	103	105					105	107
1961	National data	France	V4083		Le Floc									0	0
1962	National data	France	V4086		Turque									105						107
1963	National data	France	V4087		Olivette					Used				105						107
1964	National data	France	V4088		Guigne Boissière									105	128					107	129
1965	National data	France	V4089		Big de Juin									105						107
1966	National data	France	V4096		Le Cadran									105						107
1967	National data	France	V4095		Big de Fontainebleau								27	103	105					105	107
1968	National data	France	V4094		Targonnais									0	0
1969	National data	France	V4093		Granjaude Desvaux									0	0
1970	National data	France	V4092		Gezia Beltza									105						107
1971	National data	France	V4097		Belliquette									105						107
1972	National data	France	V4098		Abouriou Boissière					Used				0	0
1973	National data	France	V4099		La carrée									105						107
1974	National data	France	V4100		Big Coeur de Pigeon tardif									0	0
1975	National data	France	V4101		Big Marbré									0	0
1976	National data	France	V4102		Chapata									105						107
1977	National data	France	V4107		Big Coeur									105						107
1978	National data	France	V4106		Cerise de Coeur									103						105
1979	National data	France	V4105		Caillou									105						107
1980	National data	France	V4104		Blancale tardive Medge									105						107
1981	National data	France	V4103		Coeur de Boeuf									105						107
1982	National data	France	V4108		Cerise blanche petite									105						107
1983	National data	France	V4109		Noire molle tardive									0	0
1984	National data	France	V4115		Grosse blanche de Verchocq					Used			9	103						105
1985	National data	France	V4114		Big Coeur de Noyon									103	105					105	107
1986	National data	France	V4113		Blanc nez									105						107
1987	National data	France	V4112		Gros bigarreau rouge et jaune								27	103	105					105	107
1988	National data	France	V4111		Guigne noire de Ruesnes								1	103	105					105	107
1989	National data	France	V4116		Cerise de Marchiennes									103	105					105	107
1990	National data	France	V4119		Gascogne tardive de Seninghern									105						107
1991	National data	France	V4121		Cerise d'Eperlecques croquante									103	105					105	107
1992	National data	France	V4122		Big Hâtive productif								27	103	105					105	107
1993	National data	France	V4123		Cacouanne blanche								6	103	105					105	107
1994	National data	France	V4124		Big Reverchon									105						107
1995	National data	France	V4129		Cerise noire à chaire ferme									105						107
1996	National data	France	V4128		Petit Bigarreau									103	105					105	107
1997	National data	France	V4127		Franc Tellier									103	105					105	107
1998	National data	France	V4126		Cerise à Gustave									105						107
1999	National data	France	V4125		Gros bigarreau Napoléon									103	105					105	107
2000	National data	France	V4130		Rose à longue queue					Used				105						107
2001	National data	France	V4131		Cerise noire									103	105					105	107
2002	National data	France	V4132		Aubain									105						107
2003	National data	France	V4133		Gascogne double									105						107
2004	National data	France	V4134		Big Coeur de Pigeon noire								13	103	105					105	107
2005	National data	France	V4135		Saint Jean								26	103	105					105	107
2006	National data	France	V4140		Ogier									105						107
2007	National data	France	V4139		Big Court Picou									105						107
2008	National data	France	V4138		Boissonneï									105						107
2009	National data	France	V4137		Versaillaise					Used				105						107
2010	National data	France	V4136		Michaude									105						107
2011	National data	France	V4141		Big Précoce de Soréde								25	105						107
2012	National data	France	V4142		Gaujac									103	105					105	107
2013	National data	France	V4149		Pangaude									105						107
2014	National data	France	V4147		Monjoude					Used				105						107
2015	National data	France	V4146		Big Semi-hatif									105						107
2016	National data	France	V4145		Gobet									103	105					105	107
2017	National data	France	V4143		Cerise des moissons									105						107
2018	National data	France	V4151		Alpine de Provence									105						107
2019	National data	France	V4152		Cordaba									105						107
2020	National data	France	V4153		Blanche de Gaujac					Used			30	103	105					105	107
2021	National data	France	V4154		Big Saint Bruno									105						107
2022	National data	France	V4155		Big grande queue									105						107
2023	Prunus Alignment data	Great Britain	NFC_5_3	NFC_5-003	1967-174					Used				107	0	0	0			107						190	0	0	0			190						243	253	0	0			243	253
2024	Prunus Alignment data	France	V2799	V_2799	Adelise® Masdel					Excluded		Yes		107	0	0	0			107						188	0	0	0			188						245	253	0	0			245	253
2025	Prunus Alignment data	Switzerland	SE_2017_01_107095_Fructus_Ki_2017_03 14-007-1174	NVK_35-20	Baschimieri					Used				107	0	0	0			107						190	201	0	0			190	201					253	255	0	0			253	255
2026	Prunus Alignment data	France	V1929	V_1929	Belge					Used			3	105	107	0	0			105	107					188	0	0	0			188						245	0	0	0			245
2027	Prunus Alignment data	France	V3861	V_3861	Belle magnifique			4		Used				107	125	0	0			107	125					186	188	190	0			186	188	190				253	0	0	0			253
2028	Prunus Alignment data	Switzerland	419 14-007-3064	NVK_32-9	Benjaminler					Used				107	0	0	0			107						190	201	0	0			190	201					245	255	0	0			245	255
2029	Prunus Alignment data	France	V3859	V_3859	Big d'or					Used				107	123	0	0			107	123					190	217	0	0			190	217					227	245	0	0			227	245
2030	Prunus Alignment data	Great Britain	NFC_20_3	NFC_20-003	Black Eagle A					Excluded		No	13	105	107	0	0			105	107					188	201	0	0			188	201					245	255	0	0			245	255
2031	Prunus Alignment data	Great Britain	NFC_6_11	NFC_6-011	Black Varik					Used				105	107	0	0			105	107					188	201	0	0			188	201					253	0	0	0			253
2032	Prunus Alignment data	France	V4081	V_4081	Blancale précose Boissière			3		Used				107	0	0	0			107						190	199	0	0			190	199					247	257	269	0			247	257	269
2033	Prunus Alignment data	France	V0089	V_89	Bruelles					Used	Used			107	0	0	0			107						188	190	0	0			188	190					245	257	0	0			245	257
2034	Prunus Alignment data	Great Britain	NFC_11_11	NFC_11-011	Early Birchenhayes					Excluded	Used	No		107	0	0	0			107						188	203	0	0			188	203					245	253	0	0			245	253
2035	Prunus Alignment data	France	V2033	V_2033	Camus de venasque					Used			99	107	0	0	0			107						188	190	0	0			188	190					245	255	0	0			245	255
2036	Prunus Alignment data	Italy	ITA380_00303	ITA380_303	Carlotta					Used				105	107	0	0			105	107					188	0	0	0			188						253	255	0	0			253	255
2037	Prunus Alignment data	Italy	ITA379_Cd0571	ITA379_571	Cavaliere					Used			29	107	0	0	0			107						188	0	0	0			188						253	0	0	0			253
2038	Prunus Alignment data	France	V4061	V_4061	Cerise Guin Doux			4		Used				107	129	0	0			107	129					186	188	190	0			186	188	190				245	247	253	0			245	247	253
2039	Prunus Alignment data	Germany	Pa_104	Pa_104	Chelan					Used				107	0	0	0			107						188	190	0	0			188	190					245	0	0	0			245
2040	Prunus Alignment data	Switzerland	SE_2018_18_127840_Ref04	NVK_32-11	Christiane					Used				105	0	0	0			105						188	0	0	0			188						245	253	0	0			245	253
2041	Prunus Alignment data	Great Britain	NFC_6_19	NFC_6-019	Circassian (HTB)					Used				107	0	0	0			107						190	0	0	0			190						245	257	0	0			245	257
2042	Prunus Alignment data	Italy	ITA379_Cd0421	ITA379_421	Cordada Niedda					Used				107	0	0	0			107						203	0	0	0			203						245	0	0	0			245
2043	Prunus Alignment data	Italy	ITA379_Cd0640	ITA379_640	Crognolina di Maenza			4		Used				107	0	0	0			107						188	0	0	0			188						245	253	0	0			245	253
2044	Prunus Alignment data	France	V0892	V_892	De Mai					Used				107	0	0	0			107						188	190	0	0			188	190					245	253	0	0			245	253
2045	Prunus Alignment data	Great Britain	NFC_6_21	NFC_6-021	Dikkeloen					Used			1	105	107	0	0			105	107					190	201	0	0			190	201					245	255	0	0			245	255
2046	Prunus Alignment data	Germany	Pa_48	Pa_48	Drogans Gelbe Knorpel(kirsche)					Used	Used		9	105	0	0	0			105						188	201	0	0			188	201					253	0	0	0			253
2047	Prunus Alignment data	Italy	ITA380_00333	ITA380_333	Duron compatto di Vignola					Used			4	107	0	0	0			107						188	0	0	0			188						245	0	0	0			245
2048	Prunus Alignment data	Italy	ITA380_00155	ITA380_155	Duron nero I					Used				107	0	0	0			107						188	0	0	0			188						245	0	0	0			245
2049	Prunus Alignment data	Great Britain	NFC_15_1	NFC_15-001	Merton Reward (EMLA)					Used				107	109	0	0			107	109					190	201	0	0			190	201					245	253	0	0			245	253
2050	Prunus Alignment data	Great Britain	NFC_9_3	NFC_9-003	Velvet					Excluded		Yes		105	107	0	0			105	107					188	0	0	0			188						245	253	0	0			245	253
2051	Prunus Alignment data	Great Britain	NFC_17_5	NFC_17-005	Ferbolus					Excluded		No		105	107	0	0			105	107					188	201	0	0			188	201					245	253	0	0			245	253
2052	Prunus Alignment data	France	V3868	V_3868	Ferlizac					Used				107	0	0	0			107						188	190	0	0			188	190					245	0	0	0			245
2053	Prunus Alignment data	Germany	Pa_263	Pa_263	Früheste der Mark					Excluded		No	29	107	0	0	0			107						188	0	0	0			188						245	253	0	0			245	253
2054	Prunus Alignment data	Germany	Pa_111	Pa_111	Früheste von Mark/Späte Spanische					Used			29	107	0	0	0			107						188	0	0	0			188						245	253	0	0			245	253
2055	Prunus Alignment data	Sweden	SLU001	SLU_1	Fryksås					Excluded	Used	No	20	105	0	0	0			105						188	190	0	0			188	190					253	0	0	0			253
2056	Prunus Alignment data	France	V2155	V_2155	Garnet					Used	Used			105	107	0	0			105	107					188	0	0	0			188						245	253	0	0			245	253
2057	Prunus Alignment data	Germany	Pa_18	Pa_18	Grolls Schwarze					Used	Used		8	105	107	0	0			105	107					188	201	0	0			188	201					253	255	0	0			253	255
2058	Prunus Alignment data	Germany	Pa_79	Pa_79	Große Prinzessin(kirsche)					Used	Used		30	105	107	0	0			105	107					188	201	0	0			188	201					253	255	0	0			253	255
2059	Prunus Alignment data	Great Britain	NFC_2_23	NFC_2-023	Guigne d'Annonay					Used			26	105	107	0	0			105	107					188	201	0	0			188	201					245	259	0	0			245	259
2060	Prunus Alignment data	France	V3862	V_3862	Guigne jaune donissen					Used			9	105	0	0	0			105						188	201	0	0			188	201					253	0	0	0			253
2061	Prunus Alignment data	Germany	Pa_2	Pa_2	Hedelfinger					Used	Used		23	105	107	0	0			105	107					188	201	0	0			188	201					245	255	0	0			245	255
2062	Prunus Alignment data	Sweden	SLU002	SLU_2	Hedemora					Used	Used		24	105	107	0	0			105	107					201	0	0	0			201						247	259	0	0			247	259
2063	Prunus Alignment data	Germany	Pa_87	Pa_87	Huldra					Used			31	105	0	0	0			105						188	190	0	0			188	190					247	253	0	0			247	253
2064	Prunus Alignment data	Germany	Pa_191	Pa_191	Kassins Frühe_SG 191					Used	Used	Yes		105	0	0	0			105						188	201	0	0			188	201					245	253	0	0			245	253
2065	Prunus Alignment data	Great Britain	NFC_26_23	NFC_26-023	Knauff's Riesen					Used			32	105	107	0	0			105	107					188	0	0	0			188						245	255	0	0			245	255
2066	Prunus Alignment data	Germany	Pa_123	Pa_123	Knauffs Schwarze					Used	Used		32	105	107	0	0			105	107					188	0	0	0			188						245	255	0	0			245	255
2067	Prunus Alignment data	Germany	Pa_33	Pa_33	Kronprinz von Hannover					Used	Used		85	107	0	0	0			107						188	201	0	0			188	201					245	253	0	0			245	253
2068	Prunus Alignment data	Great Britain	NFC_21_11	NFC_21-011	Lambert Compact					Excluded		No	33	105	107	0	0			105	107					188	190	0	0			188	190					245	253	0	0			245	253
2069	Prunus Alignment data	Germany	Pa_140	Pa_140	Leipziger Lotkirsche					Used	Used		89	105	107	0	0			105	107					188	190	0	0			188	190					253	0	0	0			253
2070	Prunus Alignment data	Italy	ITA379_Cd0622	ITA379_622	Lingua de fori					Used				107	0	0	0			107						190	0	0	0			190						245	253	0	0			245	253
2071	Prunus Alignment data	Germany	Pa_27	Pa_27	Lommatzscher Glasierte-V_SG 27					Used	Used		86	105	107	0	0			105	107					188	190	0	0			188	190					245	253	0	0			245	253
2072	Prunus Alignment data	Germany	Pa_293	Pa_293	Lübecker Bunte-V					Used				105	107	0	0			105	107					188	0	0	0			188						245	255	0	0			245	255
2073	Prunus Alignment data	Germany	Pa_249	Pa_249	Lucienkirsche_SG 249					Excluded		Yes		105	0	0	0			105						188	201	0	0			188	201					245	253	0	0			245	253
2074	Prunus Alignment data	Great Britain	NFC_21_5	NFC_21-005	Magyar Porc Csereszyne (HTB)					Excluded	Used	No	3	105	107	0	0			105	107					188	0	0	0			188						245	0	0	0			245
2075	Prunus Alignment data	Germany	Pa_121	Pa_121	Merton Glory					Used			103	107	0	0	0			107						188	0	0	0			188						245	253	0	0			245	253
2076	Prunus Alignment data	Great Britain	NFC_11_13	NFC_11-013	Erianne					Used				105	107	0	0			105	107					190	0	0	0			190						247	255	0	0			247	255
2077	Prunus Alignment data	Italy	ITA379_Cd0493	ITA379_493	Molfetta					Used			29	107	0	0	0			107						188	0	0	0			188						253	0	0	0			253
2078	Prunus Alignment data	France	V4147	V_4147	Monjoude					Used				107	0	0	0			107						190	0	0	0			190						245	0	0	0			245
2079	Prunus Alignment data	Great Britain	NFC_1_15	NFC_1-015	Mumford's			3		Used				107	0	0	0			107						188	190	201	0			188	190	201				245	255	269	0			245	255	269
2080	Prunus Alignment data	France	V0804	V_804	Napoléon					Used			30	105	107	0	0			105	107					188	201	0	0			188	201					253	255	0	0			253	255
2081	Prunus Alignment data	Sweden	SLU003	SLU_3	Nefris			4		Excluded		Yes		105	107	129	131			105	107	129	131			190	0	0	0			190						253	0	0	0			253
2082	Prunus Alignment data	Italy	ITA379_Cd0465	ITA379_465	Nera di Nuchis					Used				107	0	0	0			107						190	0	0	0			190						245	0	0	0			245
2083	Prunus Alignment data	Italy	ITA379_Cd0378	ITA379_378	Niredda Laconi					Used				107	127	0	0			107	127					188	0	0	0			188						245	253	0	0			245	253
2084	Prunus Alignment data	Great Britain	NFC_5_23	NFC_5-023	Nutberry Black (HT)					Used			34	105	107	0	0			105	107					188	190	0	0			188	190					245	255	0	0			245	255
2085	Prunus Alignment data	Italy	ITA379_Cd0377	ITA379_377	Olpina Desulo					Used				107	0	0	0			107						190	0	0	0			190						245	257	0	0			245	257
2086	Prunus Alignment data	Sweden	SLU004	SLU_4	Ostheimer			4		Used				105	107	121	125			105	107	121	125			188	190	0	0			188	190					253	257	267	0			253	257	267
2087	Prunus Alignment data	Germany	Pa_235	Pa_235	Owener Kurzstiel					Used				105	107	0	0			105	107					188	190	0	0			188	190					245	255	0	0			245	255
2088	Prunus Alignment data	Great Britain	NFC_26_1	NFC_26-001	Oxana			3		Used				105	107	0	0			105	107					190	0	0	0			190						245	257	267	0			245	257	267
2089	Prunus Alignment data	Sweden	SLU005	SLU_5	Pernilla			3		Excluded		Yes		107	0	0	0			107						0	0	0	0									253	283	0	0			253	283
2090	Prunus Alignment data	Great Britain	NFC_26_11	NFC_26-011	Podarok Stoletiju					Used			35	107	111	0	0			107	111					188	190	0	0			188	190					253	0	0	0			253
2091	Prunus Alignment data	France	V0372	V_372	Précoce d'Isigny					Used				107	0	0	0			107						188	190	0	0			188	190					245	0	0	0			245
2092	Prunus Alignment data	Great Britain	NFC_17_19	NFC_17-019	Rodmersham Seedling			3		Excluded	Used	No		105	107	0	0			105	107					188	190	0	0			188	190					253	257	273	0			253	257	273
2093	Prunus Alignment data	France	V4130	V_4130	Rose à longue queue					Used				107	0	0	0			107						188	0	0	0			188						245	0	0	0			245
2094	Prunus Alignment data	Switzerland	310 14-007-405	NVK_38-13	Roter Lauber					Used				107	0	0	0			107						188	190	0	0			188	190					245	257	0	0			245	257
2095	Prunus Alignment data	Germany	Pa_184	Pa_184	Sahliser Marmorkirsche_SG 184					Used			36	105	107	0	0			105	107					188	201	0	0			188	201					245	253	0	0			245	253
2096	Prunus Alignment data	Switzerland	SE_2017_01_107094_Fructus_Ki_2017_02 14-007-3021	NVK_34-7	Sam					Used			11	105	107	0	0			105	107					188	0	0	0			188						245	253	0	0			245	253
2097	Prunus Alignment data	Italy	ITA380_00463	ITA380_463	San Nicola					Used			29	107	0	0	0			107						188	0	0	0			188						245	253	0	0			245	253
2098	Prunus Alignment data	Switzerland	SE_2018_18_127843_Ref07	NVK_27-5	Schattenmorelle			4		Used			37	105	107	125	0			105	107	125				186	190	0	0			186	190					253	257	271	0			253	257	271
2099	Prunus Alignment data	Germany	Pa_5	Pa_5	Schneider´s Späte Knorpel(kirsche)					Used	Used		3	105	107	0	0			105	107					188	0	0	0			188						245	0	0	0			245
2100	Prunus Alignment data	Germany	Pa_8	Pa_8	Schöne von Marienhöhe					Used	Used		88	105	107	0	0			105	107					188	190	0	0			188	190					253	257	0	0			253	257
2101	Prunus Alignment data	Germany	Pa_138	Pa_138	SG 138_nd (Ljana-?)					Used				105	0	0	0			105						188	201	0	0			188	201					253	257	0	0			253	257
2102	Prunus Alignment data	Germany	Pa_202	Pa_202	SG 202_nd					Used				107	0	0	0			107						190	0	0	0			190						245	253	0	0			245	253
2103	Prunus Alignment data	Germany	Pa_265	Pa_265	SG 265_nd			3		Used				107	0	0	0			107						190	201	0	0			190	201					245	249	263	0			245	249	263
2104	Prunus Alignment data	Germany	Pa_270	Pa_270	SG 270_nd					Excluded		Yes	22	105	0	0	0			105						190	201	0	0			190	201					255	0	0	0			255
2105	Prunus Alignment data	Germany	Pa_277	Pa_277	SG 277_nd			3		Used				107	0	0	0			107						188	190	201	0			188	190	201				257	267	269	0			257	267	269
2106	Prunus Alignment data	Germany	Pa_279	Pa_279	SG 279_nd					Used				109	111	0	0			109	111					188	201	0	0			188	201					253	0	0	0			253
2107	Prunus Alignment data	Germany	Pa_288	Pa_288	SG 288_nd					Used				105	107	0	0			105	107					188	201	0	0			188	201					245	257	0	0			245	257
2108	Prunus Alignment data	Germany	Pa_296	Pa-296	SG 296_nd					Used			38	105	107	0	0			105	107					190	0	0	0			190						245	255	0	0			245	255
2109	Prunus Alignment data	Germany	Pc_64	Pa_64	SG 64_unbenannt			4		Excluded		Yes		105	107	125	0			105	107	125				186	190	0	0			186	190					247	253	271	0			247	253	271
2110	Prunus Alignment data	Sweden	SLU006	SLU_6	Skuggmorell			4		Used			37	105	107	125	0			105	107	125				186	190	0	0			186	190					253	257	271	0			253	257	271
2111	Prunus Alignment data	Great Britain	NFC_7_17	NFC_7-017	Smoky Dun					Used				107	0	0	0			107						188	201	0	0			188	201					253	0	0	0			253
2112	Prunus Alignment data	Sweden	SLU007	SLU_7	Stevnsbär			4		Used				105	107	115	0			105	107	115				186	188	190	0			186	188	190				253	257	269	0			253	257	269
2113	Prunus Alignment data	Sweden	SLU008	SLU_8	Stora klarbär			4		Used				107	125	129	0			107	125	129				188	0	0	0			188						253	0	0	0			253
2114	Prunus Alignment data	Germany	Pa_141	Pa_141	Teickners Schwarze Herzkirsche					Used	Used		39	105	107	0	0			105	107					188	201	0	0			188	201					253	255	0	0			253	255
2115	Prunus Alignment data	France	V2030	V_2030	Tombret					Used	Used		4	107	0	0	0			107						188	0	0	0			188						245	0	0	0			245
2116	Prunus Alignment data	Great Britain	NFC_19_17	NFC_19-017	V69061					Used				105	107	0	0			105	107					188	0	0	0			188						245	253	0	0			245	253
2117	Prunus Alignment data	Great Britain	NFC_14_9	NFC_14-009	Burcombe					Excluded	Used	No		107	0	0	0			107						190	0	0	0			190						245	253	0	0			245	253
2118	Prunus Alignment data	France	V4137	V_4137	Versaillaise					Used	Used			107	0	0	0			107						188	0	0	0			188						245	253	0	0			245	253
2119	Prunus Alignment data	Switzerland	311 14-007-566	NVK_38-14	Webers Sämling					Used				107	111	0	0			107	111					188	201	0	0			188	201					245	253	0	0			245	253
2120	Prunus Alignment data	Great Britain	NFC_4_3	NFC_4-003	Werder's Early Black (VF NZ)					Used				105	107	0	0			105	107					188	201	0	0			188	201					245	257	0	0			245	257
2121	Prunus Alignment data	Germany	Pa_248	Pa_248	Wils Frühe					Excluded		No	20	105	0	0	0			105						188	190	0	0			188	190					253	0	0	0			253
2122	Prunus Alignment data	Standard	NFC STANDARD	E621-STD	E621					Used				121	123	0	0			121	123					0	0	0	0									261	0	0	0			261
2123	Prunus Alignment data	Standard	NFC STANDARD	F1292-STD	F1292			3		Used				117	133	0	0			117	133					0	0	0	0									247	0	0	0			247
2124	Prunus Alignment data	Standard	NFC STANDARD	Napoleon-STD	Napoleon					Used			30	105	107	0	0			105	107					188	201	0	0			188	201					253	255	0	0			253	255
2125	Prunus Alignment data	Standard	NFC STANDARD	F121-STD	F12/1					Used				107	0	0	0			107						190	0	0	0			190						253	0	0	0			253
2126	Prunus Alignment data	Standard	NFC STANDARD	GoodnestoneBlack-STD	Goodnestone Black					Used			40	105	107	0	0			105	107					188	201	0	0			188	201					255	259	0	0			255	259
2127	Prunus Alignment data	Standard	NFC STANDARD	Noble-STD	Noble					Used			4	107	0	0	0			107						188	0	0	0			188						245	0	0	0			245
2128	Prunus Alignment data	Standard	NFC STANDARD	SL64-STD	SL64					Used				125	0	0	0			125						217	0	0	0			217						227	0	0	0			227
2129	Prunus Alignment data	Standard	NFC STANDARD	NoirdeMeched-STD	Noir de Meched					Used			3	105	107	0	0			105	107					188	0	0	0			188						245	0	0	0			245
2130	National data	Great Britain	2002-108	1	Flamentiner									113						107						187	189					188	190					254						245
2131	National data	Great Britain	2002-106	2	Wils Fruhe Herz								20	111						105						187	189					188	190					262						253
2132	National data	Great Britain	1973-056	3	Cristobalina									113						107						187						188						262	264					253	255
2133	National data	Great Britain	2002-072	4	Cryall's Seedling					Used				111	113					105	107					187	189					188	190					264	268					255	259
2134	National data	Great Britain	2002-065	5	Chapman B									111	113					105	107					187						188						254	262					245	253
2135	National data	Great Britain	2002-093	6	Mumford's			3		Used				113						107						189						190						254	264	276				245	255	269
2136	National data	Great Britain	2002-063	7	California Advance									113						107						187	189					188	190					262	264					253	255
2137	National data	Great Britain	2002-141	8	Coles Seedling									111	113					105	107					187						188						262	264					253	255
2138	National data	Great Britain	2002-117	9	Victory									111	113					105	107					187	189					188	190					254	264					245	255
2139	National data	Great Britain	1968-116	10	Zweitfruhe								16	111	113					105	107					189						190						254	264					245	255
2140	National data	Great Britain	1970-149	11	Mermat									113						107						187						188						254	262					245	253
2141	National data	Great Britain	2002-100	12	Sutton's Prolific									111	113					105	107					187						188						254	266					245	257
2142	National data	Great Britain	2000-128	13	Alfheim								2	111	113					105	107					187	189					188	190					262	264					253	255
2143	National data	Great Britain	1960-091	14	Belgian Rivers									111	113					105	107					187						188						254	268					245	259
2144	National data	Great Britain	1968-119	15	Guigne d'Annonay					Used			26	111	113					105	107					187						188						254	268					245	259
2145	National data	Great Britain	1967-169	16	Bigarreau Moreau								25	113						107						187	189					188	190					254						245
2146	National data	Great Britain	1967-170	17	Bigarreau Antoine Nomblot									111	113					105	107					187						188						254	262					245	253
2147	National data	Great Britain	2002-092	18	Libejicka Rana									111	113					105	107					187						188						254						245
2148	National data	Great Britain	2002-080	19	Cleveland Bigarreau				Excluded					111	113					105	107					187	189					188	190					254	264					245	255
2149	National data	Great Britain	1971-108	20	Merpet									113						107						187						188						262	264					253	255
2150	National data	Great Britain	2002-086	21	Ludwig's Bigarreau									111						105						187						188						254	262					245	253
2151	National data	Great Britain	2002-116	22	Stephen's Seedling									111	113					105	107					187	201					188	201					262						253
2152	National data	Great Britain	1978-295	23	Kassins (VF Bonn)								84	111	113					105	107					187						188						254	266					245	257
2153	National data	Great Britain	1975-096	24	Governor Wood (EMLA)									113						107						187						188						254	262					245	253
2154	National data	Great Britain	1987-074	25	Celeste (syn. Sumpca)									113						107						187						188						254	262					245	253
2155	National data	Great Britain	2002-036	26	Larian									111						105						187	189					188	190					262						253
2156	National data	Great Britain	2007-020	27	Benton									111	113					105	107					187	189					188	190					254						245
2157	National data	Great Britain	2002-073	28	Ham Green Black					Used			41	111	113					105	107					189	201					190	201					264	268					255	259
2158	National data	Great Britain	2002-069	29	Rockport Bigarreau									111	113					105	107					187						188						254	262					245	253
2159	National data	Great Britain	1924-039	30	Peggy Rivers									111	113					105	107																	262						253
2160	National data	Great Britain	1944-053	31	Black Varik					Used				111	113					105	107					187						188						262	264					253	255
2161	National data	Great Britain	1966-158	32	Cozens' Seedling									113						107						187						188						262						253
2162	National data	Great Britain	1971-095	33	Bailey's Early Black									113						107						187	189					188	190					254	262					245	253
2163	National data	Great Britain	2002-131	34	Dikkeloen					Used			1	111	113					105	107					189						190						254	264					245	255
2164	National data	Great Britain	1967-151	35	Ries Black Kirsche									113						107						187						188						254						245
2165	National data	Great Britain	1974-084	36	Hertford									113						107						187						188						262						253
2166	National data	Great Britain	2002-076	37	Malling Black Eagle									111	113					105	107					189	201					190	201					262	264					253	255
2167	National data	Great Britain	1970-150	38	Merchant								104	113						107						187						188						254	262					245	253
2168	National data	Great Britain	1968-133	39	Noir Boccard (HTB)									111	113					105	107					189						190						254	264					245	255
2169	National data	Great Britain	2002-091	40	Smoky Dun					Used				113						107						187						188						262						253
2170	National data	Great Britain	2002-125	41	Yellow Spanish B									113						107						187						188						262						253
2171	National data	Great Britain	1987-144	42	Merton Glory					Used			103	113						107						187						188						254	262					245	253
2172	National data	Great Britain	1980-095	43	Merton Reward (EMLA)					Used				113						107						187	201					188	201					254	262					245	253
2173	National data	Great Britain	1984-212	44	Cherokee (syn of Lapins)									111	113					105	107					201						201						254	262					245	253
2174	National data	Great Britain	1975-091	45	Noir de Guben								8	111	113					105	107					187	201					188	201					262	264					253	255
2175	National data	Great Britain	2002-114	46	Mercer									111	113					105	107					187						188						254	262					245	253
2176	National data	Great Britain	1974-253	47	Van (2D-14-11)									111	113					105	107					187	201					188	201					262						253
2177	National data	Great Britain	1998-001	48	Venus								42	111	113					105	107					187						188						254	262					245	253
2178	National data	Great Britain	1998-001	48	Venus								42	111	113					105	107					187						188						254	262					245	253
2179	National data	Great Britain	2002-113	49	Elkhorn									111						105						189	201					190	201					264						255
2180	National data	Great Britain	2002-096	50	Late Black Bigarreau			3						111						105																		262						253
2181	National data	Great Britain	1978-284	51	Rainier (IR 444.1)									111						105						187	201					188	201					262						253
2182	National data	Great Britain	2002-062	52	Turkey Heart									111						105						189	201					190	201					264						255
2183	National data	Great Britain	2002-064	53	Centennial									111	113					105	107					187						188						262						253
2184	National data	Great Britain	1976-114	54	Ironsides (EMLA 1 HT.101.143F)					Used			43	111	113					105	107					187	189					188	190					254	262					245	253
2185	National data	Great Britain	2002-144	55	Hardy Giant									113						107						187						188						254	262					245	253
2186	National data	Great Britain	1992-106	56	Polstead Black			3		Used				111						105						189	201					190	201					262	266	278				253	257	271
2187	National data	Great Britain	1987-073	57	Sweetheart									111	113					105	107					187	201					188	201					262						253
2188	National data	Great Britain	1984-073	58	V69068									111						105						187						188						262						253
2189	National data	Great Britain	2002-057	59	Belle Agathe									113						107						189						190						254						245
2190	National data	Great Britain	1975-407	60	Sasha									111	113					105	107					187						188						262						253
2191	National data	Great Britain	2005-018	61	Florence			3						113						107						187	189					188	190					254	264					245	255
2192	National data	Great Britain	2007-022	62	Olympus									111	113					105	107					187						188						262						253
2193	National data	Great Britain	2007-021	63	Chelan									113						107						187	189					188	190					254						245
2194	National data	Great Britain	2002-104	64	Strawberry Heart			3				Yes		111	113					105	107					187	189					188	190					262	266	280				253	257	271
2195	National data	Great Britain	1978-288	65	Vega (IR 602 1A)									111	113					105	107					187						188						262						253
2196	National data	Great Britain	1987-128	66	Ferbolus					Excluded		Yes		111	113					105	107					187	201					188	201					254	262					245	253
2197	National data	Great Britain	1967-186	67	Ord									111	113					105	107					187	189					188	190					254	262					245	253
2198	National data	Great Britain	1978-282	68	Early Richmond (IR 134.1)			3						113	132	136				107	126	130				189						190						262						253
2199	National data	Great Britain	1970-151	69	Merla									113						107						187						188						254	262					245	253
2200	National data	Great Britain	1923-084	70	Bigarreau de Schrecken									111	113					105	107					187	189					188	190					254						245
2201	National data	Great Britain	1967-172	71	Coop's (Crack Resistant)									111	113					105	107					187	201					188	201					254	262					245	253
2202	National data	Great Britain	202-090	73	Norbury's Early Black									113						107						187						188						262	264					253	255
2203	National data	Great Britain	1967-173	74	Coop's (Not Crack Resistant)									111	113					105	107					187	201					188	201					254	262					245	253
2204	National data	Great Britain	2002-142	75	Early Birchenhayes					Excluded		Yes		111	113					105	107					187	201					188	201					254	262					245	253
2205	National data	Great Britain	1967-175	76	Erianne					Used				111	113					105	107					189						190						256	264					247	255
2206	National data	Great Britain	1967-178	77	Inspector Lohnis									113						107						187	189					188	190					254	262					245	253
2207	National data	Great Britain	1972-142	78	Merton Bigarreau (EMLA)					Used				111	113					105	107					187						188						262	264					253	255
2208	National data	Great Britain	1975-097	79	Frogmore Early									111	113					105	107					187	201					188	201					254	262					245	253
2209	National data	Great Britain	2002-137	80	Aldridge's Unknown			3						111						105						189	201					190	201					254	266	275				245	257	267
2210	National data	Great Britain	1954-093	81	Discovery (Copas)									113						107						187	189					188	190					254	262					245	253
2211	National data	Great Britain	1971-100	82	Longley's Black Eagle									113						107						187						188						254	262					245	253
2212	National data	Great Britain	2002-126	83	Seabright									113						107						187	201					188	201					262						253
2213	National data	Great Britain	1968-137	84	Victoria Black A (HTB)									113						107						189						190						254	264					245	255
2214	National data	Great Britain	1979-001	85	Sue (IR 494-1-1)									111						105						187	189					188	190					262						253
2215	National data	Great Britain	1979-001	85	Sue (IR 494-1-1)									111						105						187	189					188	190					262						253
2216	National data	Great Britain	2002-087	86	White Heart			3						113						107						187	189					188	190					262	264	276				253	255	269
2217	National data	Great Britain	2002-035	87	Angela									111	113					105	107					187						188						262	264					253	255
2218	National data	Great Britain	1975-076	88	Inga (formerly JI 12300)									113						107						187						188						254	262					245	253
2219	National data	Great Britain	1979-006	89	Donnisens Gelbe Knorpelkirsche (VF Bonn)								6	111	113					105	107					187	199					188	199					254	262					245	253
2220	National data	Great Britain	2002-084	90	Planchoury			4						113						107						187	189					188	190					262	266					253	257
2221	National data	Great Britain	1984-089	91	Black Glory								11	111	113					105	107					187						188						254	262					245	253
2222	National data	Great Britain	1997-019	92	Grosse Schwarze Knorpel								13	111	113					105	107					187	201					188	201					254	264					245	255
2223	National data	Great Britain	1997-019	92	Grosse Schwarze Knorpel								13	111	113					105	107					187	201					188	201					254	263					245	254
2224	National data	Great Britain	1987-066	93	Cristalina									111	113					105	107					187	201					188	201					254	262					245	253
2225	National data	Great Britain	1987-080	94	Santina									111	113					105	107					187	201					188	201					254	262					245	253
2226	National data	Great Britain	2000-152	95	Summer Sun				Excluded			Yes		111	113					105	107					187						188						262						253
2227	National data	Great Britain	1974-091	96	JI 12889			3						111	113					105	107					187	201					188	201					262	264	278				253	255	271
2228	National data	Great Britain	1981-039	97	Newstar									111	113					105	107					187						188						254	262					245	253
2229	National data	Great Britain	1981-020	98	Starkrimson									111	113					105	107					187						188						254	262					245	253
2230	National data	Great Britain	1968-118	99	Judy's Fancy								8	111	113					105	107					187	201					188	201					262	264					253	255
2231	National data	Great Britain	1978-286	100	Ulster (IR 582-2A)								12	111	113					105	107					187	189					188	190					254	262					245	253
2232	National data	Great Britain	1978-286	100	Ulster (IR 582-2A)								12	111	113					105	107					187	189					188	190					254	262					245	253
2233	National data	Great Britain	1986-016	101	Crisana			4						111	113	129	132			105	107	123	126			185	187	201				186	188	201				254	262					245	253
2234	National data	Great Britain	1986-016	101	Crisana			4						111	113	129				105	107	123				185	187	201				186	188	201				254	262					245	253
2235	National data	Great Britain	1974-160	102	Ferracida			4						113	132	136				107	126	130				189						190						262						253
2236	National data	Great Britain	1986-013	103	Nana			4						111	113	132				105	107	126				185	187	189	201			186	188	190	201			254	266	278				245	257	271
2237	National data	Great Britain	1986-013	103	Nana			4						111	113	131				105	107	125				185	187	189	201			186	188	190	201			254	265	279				245	257	270
2238	National data	Great Britain	1974-165	104	Successa			4						111	113	132				105	107	126				189						190						262						253
2239	National data	Great Britain	1986-027	105	Favorit			4	Used					113	132					107	126					187	201					188	201					262						253
2240	National data	Great Britain	2002-123	106	Konigs Amarelle			4						113	132	136				107	126	130				201						201
2241	National data	Great Britain	2002-068	107	Ostheimer Weichsel			4						111	113	136				105	107	130				187	189					188	190					262						253
2242	National data	Great Britain	2002-112	108	Dyehouse			4						113	132	136				107	126	130				187						188						262						253
2243	National data	Great Britain	2002-147	109	Kentish Red A			4						113	132	136				107	126	130				187	201					188	201					262						253
2244	National data	Great Britain	1986-017	110	Mocanesti			4						111	113	127	132			105	107	121	126			187	201					188	201
2245	National data	Great Britain	1986-017	110	Mocanesti			4						111	113	127	131			105	107	121	125			189						190						254	262					245	253
2246	National data	Great Britain	1986-015	111	Dropia			4						111	113	132				105	107	126				187	189					188	190					262						253
2247	National data	Great Britain	1986-015	111	Dropia			4						113	131					107	125					185	187	189				186	188	190				262						253
2248	National data	Great Britain	1974-162	112	Klon 29								2	111	113					105	107					189	201					190	201					262	264					253	255
2249	National data	Great Britain	1974-164	113	Nabella			4						113						107						187	201					188	201					262	266	278				253	257	271
2250	National data	Great Britain	1973-038	114	Gay Maraschino			4						113						107						187	201					188	201					262	266					253	257
2251	National data	Great Britain	1975-086	115	Montmorency			4						113	132	136				107	126	130				187	201					188	201					262						253
2252	National data	Great Britain	1967-185	116	Olivet			4						113	132	136				107	126	130				187	201					188	201					254	262					245	253
2253	National data	Great Britain	2002-149	117	Kentish Red C			4						113	132	136				107	126	130				187	201					188	201					262						253
2254	National data	Great Britain	1972-132	118	Brusseler Brauner			4						113	121	138				107	115	132				187	201					188	201					262	264					253	255
2255	National data	Great Britain	2002-059	119	Flemish			4						113	132	136				107	126	130				187	189	201				188	190	201
2256	National data	Great Britain	1949-116	120	Griotte d'Ostheim			4						113	121	138				107	115	132				187						188						262	264					253	255
2257	National data	Great Britain	1981-021	121	Kelleriis 14			4						113	132					107	126					187						188						254	266	278				245	257	271
2258	National data	Great Britain	1974-431	122	Morello (EMLA)			4						111	113	132				105	107	126				187	189					188	190					262	266	278				253	257	271
[truncated: 690 more rows]
[truncated: 133 more columns]
