# Supplementary material for: Towards a Joint International Database: Alignment of SSR Marker Data for European Collections of Cherry Germplasm
Source: Plants (Basel). 2021 Jun 18;10(6):1243. doi: 10.3390/plants10061243 (PMC8235247; doi:10.3390/plants10061243)
Supplement: Supplementary file 1 [file plants-10-01243-s001.zip › Supplementary Table Two corrected 17_06_21.xlsx]

## Sheet: Sheet1
Supplementary Table 2. Alignment of 'EU.CHERRY' and 'Prunus Alignment' replicates in the central dataset
Note:	Entry in grey was excluded from consideration
Prunus Alignment data
				EMPa002						CPSCT038						CPPCT022						CPPCT006						BPPCT034						EMPaS02						PAV-Rf-SSR						BPPCT037
Key	Source	Country	Accession name	Pk1	Pk2	Pk3	Pk4	Pk5	Pk6	Pk1	Pk2	Pk3	Pk4	Pk5	Pk6	Pk1	Pk2	Pk3	Pk4	Pk5	Pk6	Pk1	Pk2	Pk3	Pk4	Pk5	Pk6	Pk1	Pk2	Pk3	Pk4	Pk5	Pk6	Pk1	Pk2	Pk3	Pk4	Pk5	Pk6	Pk1	Pk2	Pk3	Pk4	Pk5	Pk6	Pk1	Pk2	Pk3	Pk4
2033	Prunus Alignment data	France	Bruelles	107	0	0	0			188	190	0	0			245	257	0	0			183	197	0	0			221	254	0	0			147	149	0	0			346	352	0	0			136	138	0	0
2034	Prunus Alignment data	Great Britain	Early Birchenhayes	107	0	0	0			188	203	0	0			245	253	0	0			183	187	0	0			223	227	0	0			147	151	0	0			354	0	0	0			138	146	0	0
2046	Prunus Alignment data	Germany	Drogans Gelbe Knorpel(kirsche)	105	0	0	0			188	201	0	0			253	0	0	0			197	201	0	0			231	254	0	0			138	142	0	0			350	0	0	0			146	152	0	0
2055	Prunus Alignment data	Sweden	Fryksås	105	0	0	0			188	190	0	0			253	0	0	0			197	201	0	0			231	254	0	0			142	149	0	0			354	356	0	0			140	0	0	0
2056	Prunus Alignment data	France	Garnet	105	107	0	0			188	0	0	0			245	253	0	0			185	0	0	0			NULL	254	0	0			142	147	0	0			352	354	0	0			140	0	0	0
2057	Prunus Alignment data	Germany	Grolls Schwarze	105	107	0	0			188	201	0	0			253	255	0	0			183	201	0	0			231	254	0	0			138	142	0	0			354	356	0	0			146	0	0	0
2058	Prunus Alignment data	Germany	Große Prinzessin(kirsche)	105	107	0	0			188	201	0	0			253	255	0	0			185	201	0	0			231	254	0	0			142	144	0	0			352	0	0	0			138	146	0	0
2061	Prunus Alignment data	Germany	Hedelfinger	105	107	0	0			188	201	0	0			245	255	0	0			183	201	0	0			231	254	0	0			142	144	0	0			352	356	0	0			146	152	0	0
2062	Prunus Alignment data	Sweden	Hedemora	105	107	0	0			NULL	201	0	0			247	259	0	0			183	185	0	0			227	231	0	0			142	144	0	0			354	356	0	0			140	146	0	0
2066	Prunus Alignment data	Germany	Knauffs Schwarze	105	107	0	0			188	0	0	0			245	255	0	0			197	201	0	0			223	254	0	0			142	0	0	0			356	0	0	0			138	152	0	0
2067	Prunus Alignment data	Germany	Kronprinz von Hannover	107	0	0	0			188	201	0	0			245	253	0	0			185	197	0	0			231	254	0	0			142	151	0	0			352	354	0	0			138	152	0	0
2069	Prunus Alignment data	Germany	Leipziger Lotkirsche	105	107	0	0			188	190	0	0			253	0	0	0			185	201	0	0			221	254	0	0			151	0	0	0			352	356	0	0			146	152	0	0
2071	Prunus Alignment data	Germany	Lommatzscher Glasierte-V_SG 27	105	107	0	0			188	190	0	0			245	253	0	0			185	201	0	0			241	256	0	0			149	151	0	0			346	352	0	0			136	146	0	0
2074	Prunus Alignment data	Great Britain	Magyar Porc Csereszyne (HTB)	105	107	0	0			188	0	0	0			245	0	0	0			185	201	0	0			254	256	0	0			142	151	0	0			350	352	0	0			140	146	0	0
2092	Prunus Alignment data	Great Britain	Rodmersham Seedling	105	107	0	0			188	190	0	0			253	257	273	0			183	197	0	0			241	254	0	0			149	151	0	0			352	354	0	0			152	0	0	0
2099	Prunus Alignment data	Germany	Schneider´s Späte Knorpel(kirsche)	105	107	0	0			188	0	0	0			245	0	0	0			185	201	0	0			254	256	0	0			142	151	0	0			350	352	0	0			140	146	0	0
2100	Prunus Alignment data	Germany	Schöne von Marienhöhe	105	107	0	0			188	190	0	0			253	257	0	0			185	203	0	0			241	254	0	0			149	151	0	0			350	352	0	0			136	152	0	0
2114	Prunus Alignment data	Germany	Teickners Schwarze Herzkirsche	105	107	0	0			188	201	0	0			253	255	0	0			183	0	0	0			231	254	0	0			138	142	0	0			346	352	0	0			140	146	0	0
2115	Prunus Alignment data	France	Tombret	107	0	0	0			188	0	0	0			245	0	0	0			185	0	0	0			NULL	254	0	0			144	149	0	0			350	352	0	0			138	0	0	0
2117	Prunus Alignment data	Great Britain	Burcombe	107	0	0	0			190	0	0	0			245	253	0	0			187	197	0	0			221	241	0	0			147	0	0	0			350	354	0	0			138	140	0	0
2118	Prunus Alignment data	France	Versaillaise	107	0	0	0			188	0	0	0			245	253	0	0			185	197	0	0			NULL	254	0	0			142	144	0	0			350	0	0	0			138	152	0	0
2064	Prunus Alignment data	Germany	Kassins Frühe_SG 191	105	NULL	0	0			188	201	0	0			245	253	0	0			197	NULL	0	0			241	254	0	0			142	0	0	0			346	350	0	0			138	NULL	0	0
[truncated: 212 more columns]
